# Supplementary material for: Proteome-wide Mendelian randomization and colocalization analysis identify CD5 as a plasma protein associated with cerebral palsy
Source: Medicine (Baltimore). 2025 Sep 19;104(38):e44693. doi: 10.1097/MD.0000000000044693 (PMC12459586; doi:10.1097/MD.0000000000044693)
Supplement: Supplementary file 1 [file medi-104-e44693-s001.xlsx]

## Sheet: Sheet1
Supplementary Table 1 Detailed information of exposure and outcome in Mendelian randomization (MR) analyses
Exposure/Outcome			GWAS sources		Cases		Controls
Exposure	Plasma proteins		UK Biobank		58776		1181786
Outcome	Cerebral palsy		FinnGen		574		449507
Abbreviations: GWAS, genome-wide association study;

## Sheet: Sheet2
Supplementary Table 2 Summary of healthy lifestyle factor datasets used in the current study
Factor	Sample size	Dataset	Consortium
Other alcohol intake	64944	ukb-b-12901	MRC-IEU
Battered fish intake	64944	ukb-b-14166	MRC-IEU
Cheese intake	451486	ukb-b-1489	MRC-IEU
Dried fruit intake	421764	ukb-b-16576	MRC-IEU
Cereal intake	441640	ukb-b-15926	MRC-IEU
Fruit smoothie intake	64942	ukb-b-1780	MRC-IEU
Oily fish intake	460443	ukb-b-2209	MRC-IEU
Green tea intake	64949	ukb-b-4078	MRC-IEU
Sleep duration	460099	ukb-b-4424	MRC-IEU
Cooked vegetable intake	448651	ukb-b-8089	MRC-IEU
Smoking status: Never	359706	ukb-d-20116_0	NA

## Sheet: Sheet3
Supplementary Table 3 Genetic instruments for plasma proteins
SNP	chr	Position	Effect_allele	Other_allele	EAF	Beta	SE	P	Protein	R2	F
rs10033900	4	110659067	C	T	0.514309	0.199403	0.00595735	1e-200	CFI	0.0198645	1191.18
rs10037254	5	75930640	A	G	0.601758	0.136144	0.00623068	7.65597e-106	IQGAP2	0.00888374	526.813
rs1006771	22	24314006	T	G	0.647967	-0.198132	0.00622777	1e-200	DDT	0.0179092	1071.79
rs10081281	7	55236796	T	C	0.463715	0.161767	0.00595956	2.97167e-162	EGFR	0.0130154	775.053
rs10081728	9	117695685	C	T	0.415643	-0.226227	0.00615519	1e-200	TNFSF8	0.0248609	1498.43
rs1008250	9	136397834	G	A	0.282015	0.106931	0.00693197	1.09799e-53	ADAMTSL2	0.00463047	273.417
rs10084010	18	29027745	T	C	0.175604	-0.310258	0.00749058	1e-200	DSG3	0.0278706	1685.03
rs1008982	10	131445731	C	T	0.373094	-0.398844	0.00641663	1e-200	MGMT	0.0744144	4725.26
rs1012365	4	2917608	A	G	0.185978	-0.179751	0.00757067	1.29718e-124	ADD1	0.00978296	580.664
rs10142359	14	73884540	G	A	0.502156	0.085356	0.00620057	4.09072e-43	NUMB	0.00364276	214.882
rs10151239	14	38972370	A	C	0.400629	0.0775119	0.00588351	1.23169e-39	CLEC14A	0.00288539	170.077
rs10170520	2	180094613	T	A	0.348496	-0.103266	0.00656714	1.02494e-55	SESTD1	0.00484239	285.991
rs1017301	12	9362931	A	C	0.674698	0.328099	0.0048541	1e-200	PZP	0.0472537	2915.04
rs10180345	2	112741293	G	A	0.625884	-0.260766	0.00596903	1e-200	MERTK	0.0318443	1933.18
rs1018454	1	168697761	C	A	0.573057	0.322668	0.00564671	1e-200	DPT	0.0509459	3155.03
rs10197542	2	216903894	C	A	0.111763	-0.447301	0.00992944	1e-200	PECR	0.0397243	2431.34
rs10225292	7	156173238	C	T	0.378961	-0.055224	0.00652754	2.67055e-17	SHH	0.00143549	84.4906
rs1025347	6	49652977	A	G	0.493865	-0.555847	0.00592899	1e-200	CRISP3	0.15446	10736.6
rs10257530	7	129913520	C	T	0.346079	-0.371035	0.00655357	1e-200	CPA2	0.0623104	3905.59
rs10261806	7	144532104	A	G	0.418642	-0.331235	0.00621914	1e-200	TPK1	0.0534059	3315.97
rs10281089	7	76017997	T	C	0.430276	1.11015	0.00630991	1e-200	ZP3	0.604234	89732.8
rs1034086	10	28934523	C	A	0.565873	-0.0422395	0.00625476	1.44644e-11	BAMBI	0.000876604	51.5667
rs1034270	13	102108397	T	C	0.844608	-0.366869	0.00809795	1e-200	ITGBL1	0.0353294	2152.49
rs1035376	5	118648250	A	G	0.883391	0.114785	0.00975728	5.97861e-32	TNFAIP8	0.00271447	159.975
rs1035454	19	51845556	C	T	0.587425	0.211476	0.00643102	1e-200	VSIG10L	0.0216774	1302.3
rs10402931	19	33072069	A	G	0.694	0.376049	0.00667091	1e-200	PDCD5	0.060062	3755.66
rs10411704	19	35800662	T	G	0.796822	-0.291387	0.00722285	1e-200	CD22	0.0274921	1661.5
rs10412463	19	43021011	C	G	0.0984897	-0.516813	0.0103666	1e-200	CEACAM1	0.0474306	2926.49
rs10414398	19	45021210	A	G	0.0883237	-0.270074	0.0109537	3.16957e-134	CEACAM20	0.0117466	698.603
rs10421318	19	9120919	A	G	0.356009	-0.0680039	0.00671934	4.47507e-24	MUC16	0.0021205	124.895
rs1042499	15	90328305	C	T	0.0582743	0.816673	0.0130104	1e-200	ANPEP	0.0732028	4642.25
rs10425544	19	836043	C	T	0.719408	0.497457	0.00729057	1e-200	PRTN3	0.099906	6523.63
rs1042579	20	23028724	A	G	0.184888	0.198615	0.00748479	3.74111e-155	THBD	0.01189	707.229
rs10440717	5	93424852	A	C	0.129836	0.183481	0.00915222	2.11544e-89	FAM172A	0.00760691	450.516
rs1044145	1	207217359	C	T	0.545507	0.10774	0.00605255	6.96466e-71	YOD1	0.00575588	340.254
rs1044261	10	1065710	T	C	0.0745185	-0.605073	0.0116519	1e-200	IDI2	0.0504984	3125.84
rs1044522	11	66335832	A	G	0.237637	0.214737	0.00684923	1e-200	CTSF	0.0167078	998.671
rs1045485	2	202149589	C	G	0.130712	0.313694	0.00890371	1e-200	CASP8	0.0223626	1344.4
rs1045922	14	21250124	A	G	0.237168	-0.426928	0.00681591	1e-200	RNASE6	0.0659514	4149.92
rs10463391	5	147213549	T	G	0.201994	-0.24455	0.00753489	1e-200	SCGB3A2	0.0192801	1155.45
rs1048135	2	152139416	A	G	0.45392	-0.446228	0.00621202	1e-200	NMI	0.0987141	6437.27
rs10494275	1	152391567	A	G	0.0713142	-1.18996	0.0117122	1e-200	CRNN	0.18756	13568.5
rs1049742	7	150554553	T	C	0.0784498	0.50754	0.011632	1e-200	AOC1	0.0372461	2273.8
rs1049951	10	135184126	A	G	0.930615	-0.446614	0.0127158	1e-200	ECHS1	0.0257591	1553.99
rs1050239	11	6415463	A	G	0.236553	-0.432881	0.00685018	1e-200	SMPD1	0.0676822	4266.73
rs1050565	17	28576076	C	T	0.324719	0.583245	0.00637589	1e-200	BLMH	0.149185	10305.6
rs1050625	12	118582477	T	C	0.00922968	-0.470642	0.0312951	4.08602e-51	PEBP1	0.00405108	239.067
rs1050785	2	238232752	A	C	0.610132	0.090355	0.00617689	1.86466e-48	COL6A3	0.00388397	229.166
rs10514327	5	89806265	A	G	0.380591	-0.0520825	0.00643585	5.84252e-16	LYSMD3	0.00127894	75.2646
rs1054221	19	18499858	C	T	0.142362	0.376783	0.00727553	1e-200	GDF15	0.0346666	2110.66
rs1054879	9	132995768	A	G	0.505919	0.109525	0.00548598	1.12202e-88	NCS1	0.00599702	354.596
rs1056914	19	49519855	G	T	0.502536	-0.0553682	0.00571595	3.43716e-22	CGB3_CGB5_CGB8	0.00153278	90.2259
rs10624245	8	143815697	CTG	C	0.539656	0.393902	0.00604241	1e-200	SLURP1	0.0770914	4909.45
rs1063193	12	10999780	T	C	0.558571	-0.771403	0.00620784	1e-200	PRR4	0.293448	24410.3
rs10749636	1	248020448	A	G	0.748631	0.228838	0.00716187	1e-200	TRIM58	0.0197091	1181.67
rs10817342	9	115199507	T	C	0.386549	0.588142	0.00632748	1e-200	HSDL2	0.164051	11534.1
rs10819566	9	101763477	C	T	0.376562	0.178284	0.00618244	7.32825e-183	COL15A1	0.014924	890.43
rs10832164	11	14048480	T	C	0.511635	-0.288408	0.00578702	1e-200	SPON1	0.0415671	2549.02
rs10839828	11	7658348	A	C	0.201002	-0.293416	0.00770025	1e-200	CYB5R2	0.0276531	1671.5
rs10849949	12	111893537	G	A	0.23171	-0.0824049	0.00747898	3.12248e-28	SH2B3	0.00241772	142.443
rs10851591	15	56003705	G	A	0.67695	0.432841	0.00646786	1e-200	PRTG	0.0819432	5246.01
rs10852766	17	73951864	C	T	0.643964	0.0770189	0.0065907	1.5028e-31	ACOX1	0.00272007	160.305
rs10853805	19	49540093	C	A	0.621511	-0.0440477	0.00644275	8.09841e-12	GYS1	0.000912806	53.6983
rs10873552	14	105433129	G	A	0.638829	0.210924	0.00641107	1e-200	AHNAK2	0.0205296	1231.89
rs10875723	12	48417537	G	A	0.399404	-0.733736	0.00629807	1e-200	COL2A1	0.258288	20467
rs10876406	12	53501437	C	T	0.107001	-0.13114	0.00875219	9.39507e-51	IGFBP6	0.00328654	193.8
rs10876550	12	54712308	A	G	0.572031	0.0483685	0.00621409	7.04531e-15	PCBP2	0.00114548	67.4016
rs10876550	12	54712308	A	G	0.572341	0.0449753	0.00623587	5.49921e-13	TARBP2	0.000990218	58.2567
rs10886430	10	121010256	G	A	0.12221	-0.389423	0.00979388	1e-200	GRK5	0.0325365	1976.61
rs10896113	11	66117111	T	C	0.216753	-0.300333	0.0071531	1e-200	B4GAT1	0.0306267	1856.92
rs10922147	1	196877689	G	C	0.236715	-0.784669	0.00729817	1e-200	CFHR4	0.222493	16818.8
rs10923344	1	118096628	A	G	0.599511	0.194597	0.00596011	1e-200	MAN1A2	0.018184	1088.54
rs10932542	2	215390981	A	G	0.242088	0.101744	0.00704028	2.44456e-47	VWC2L	0.00379874	224.119
rs10932916	2	222389971	A	G	0.517937	0.135281	0.00583433	6.15177e-119	EPHA4	0.0091387	542.072
rs10960751	9	12675264	C	T	0.600104	-0.0766804	0.00647093	2.15278e-32	TYRP1	0.0028221	166.335
rs10993994	10	51549496	C	T	0.594622	0.929333	0.00586534	1e-200	MSMB	0.416365	41929.3
rs10999992	10	73528898	C	T	0.145606	0.443157	0.00871798	1e-200	VSIR	0.0488633	3019.43
rs11001272	10	76823164	G	A	0.354379	-0.132765	0.00657617	1.22687e-90	DUSP29	0.00806571	477.909
rs11019400	11	88070858	G	A	0.0931759	0.970997	0.0104114	1e-200	CTSC	0.159328	11139.1
rs11022114	11	12038874	A	G	0.306663	0.363358	0.00635098	1e-200	DKK3	0.0561442	3496.11
rs11031006	11	30226528	A	G	0.138448	-0.147324	0.00598445	8.14704e-134	FSHB	0.0051778	305.904
rs11047635	12	24948166	C	T	0.28856	0.284731	0.00669721	1e-200	BCAT1	0.0332869	2023.77
rs1104902	20	4804131	A	C	0.564621	0.0970869	0.00621758	5.76235e-55	RASSF2	0.00463421	273.639
rs11054859	12	7769776	A	G	0.114215	-0.175013	0.0091671	2.97303e-81	CD163	0.00619758	366.528
rs11055602	12	7904111	G	T	0.403144	0.845825	0.00616926	1e-200	CLEC4C	0.344287	30859.7
rs1105797	9	133051139	G	A	0.523306	0.608491	0.00615785	1e-200	HMCN2	0.184728	13317.3
rs11060065	12	123286491	G	A	0.0341738	-0.248941	0.0165465	3.72821e-51	HIP1R	0.00409086	241.424
rs1106476	19	52130637	A	T	0.112316	-1.1693	0.00972151	1e-200	SIGLEC5	0.272635	22030
rs11065078	12	120748585	T	C	0.215487	-0.0605695	0.0073178	1.26299e-16	PLA2G1B	0.00124039	72.9934
rs11073804	15	89252012	A	T	0.194785	0.130746	0.00721246	1.92531e-73	ACAN	0.00536234	316.865
rs11074359	16	19085298	T	C	0.629246	-0.130136	0.00633628	9.8107e-94	COQ7	0.00790189	468.125
rs11078597	17	1618363	C	T	0.192308	-0.213118	0.00758039	6.53131e-174	SERPINF2	0.0141096	841.143
rs11080149	17	29623288	T	C	0.130497	-0.128379	0.00882606	6.24166e-48	OMG	0.00374015	220.649
rs11096255	X	128865061	A	G	0.211327	-0.831308	0.00609657	1e-200	XPNPEP2	0.230359	17591.5
rs11103604	9	137857446	T	G	0.261207	0.437541	0.006787	1e-200	FCN1	0.0738882	4689.18
rs11119933	1	207140440	T	C	0.183481	0.431274	0.00764708	1e-200	FCAMR	0.0557306	3468.83
rs11124542	2	36994439	C	A	0.410515	0.413357	0.00551114	1e-200	VIT	0.0826956	5298.51
rs11126696	2	79323888	G	A	0.613313	0.244314	0.00608377	1e-200	REG1A	0.0283119	1712.49
rs11126696	2	79323888	G	A	0.613753	0.338391	0.0061031	1e-200	REG1B	0.0542908	3374.07
rs11147139	12	133457651	A	G	0.213658	0.122237	0.00740878	3.73078e-61	GOLGA3	0.00502072	296.577
rs111526614	17	76962761	T	C	0.0178866	-0.48961	0.0232581	2.23254e-98	LGALS3BP	0.00842209	499.204
rs111577133	22	39241262	G	A	0.0209308	1.98982	0.0213282	1e-200	NPTXR	0.162277	11385.2
rs11159226	14	77181432	G	T	0.0673245	0.215406	0.0123805	8.41977e-68	VASH1	0.00582706	344.487
rs11172841	12	59352431	C	A	0.231267	0.0922467	0.00734672	3.67705e-36	LRIG3	0.00302567	178.37
rs11177604	12	41045385	A	C	0.377846	0.20209	0.00577585	1e-200	CNTN1	0.0192014	1150.64
rs111804875	6	14118034	A	G	0.211863	0.196675	0.00727005	3.54813e-161	CD83	0.0129177	769.161
rs11190812	10	102824292	A	G	0.0382048	-1.70422	0.0160827	1e-200	KAZALD1	0.213443	15949.1
rs111949142	19	54870191	A	T	0.179839	0.672424	0.00785509	1e-200	LAIR1	0.133383	9046.01
rs11197603	10	118001771	C	T	0.146539	-0.292623	0.00810098	1e-200	GFRA1	0.0214182	1286.39
rs111981122	4	76855106	C	A	0.223641	-0.664377	0.00723555	1e-200	NAAA	0.153276	10639.4
rs11204771	1	151054180	A	G	0.770506	0.102096	0.00751276	4.61211e-42	SEMA6C	0.00368634	217.462
rs11210731	1	43311165	G	A	0.183636	0.115504	0.00732215	4.64943e-56	ERMAP	0.00400005	236.043
rs11214489	11	112975934	T	C	0.187297	-0.332299	0.00745875	1e-200	NCAM1	0.0336164	2044.5
rs112268616	1	205816893	C	T	0.349114	-0.819528	0.00652708	1e-200	PM20D1	0.305232	25821.1
rs11230563	11	60776209	T	C	0.348424	-0.807665	0.00624972	1e-200	CD6	0.296187	24734
rs112329494	17	78586542	T	C	0.0855601	0.827312	0.0103585	1e-200	NPTX1	0.107101	7049.82
rs11239028	10	44883165	T	C	0.333653	0.191253	0.00658675	2.30675e-185	CXCL12	0.0162645	971.737
rs1124066	5	141263088	G	A	0.589357	0.0779119	0.00607137	1.07597e-37	PCDH1	0.00293819	173.198
rs112434994	16	67954398	C	G	0.118259	0.17525	0.00926978	1.02778e-79	LCAT	0.00640503	378.876
rs11246276	11	706284	T	G	0.162607	-0.394004	0.0081037	1e-200	EPS8L2	0.0422766	2594.45
rs112505519	9	138830120	C	G	0.00159876	-0.935166	0.0808717	6.30231e-31	UBAC1	0.00279187	164.549
rs11254406	10	17191692	G	A	0.463698	-0.139746	0.00623651	3.3037e-111	TRDMT1	0.009713	576.471
rs11256771	10	6146262	T	C	0.0369058	-0.365908	0.0162813	7.44732e-112	RBM17	0.00951781	564.775
rs11260012	19	7759569	C	T	0.494107	-0.288569	0.0060417	1e-200	FCER2	0.0416303	2553.06
rs112689088	17	34307457	C	T	0.101443	-1.20262	0.00983445	1e-200	CCL16	0.263666	21045.8
rs112720009	1	150025177	C	T	0.15695	0.0664441	0.00854051	7.25939e-15	PLEKHO1	0.00116831	68.7465
rs1127233	3	124627024	G	T	0.261447	0.239679	0.00697157	1e-200	MUC13	0.0221848	1333.47
rs1127354	20	3193842	A	C	0.0749477	-1.20143	0.0117352	1e-200	ITPA	0.200148	14707.1
rs1129183	3	45869972	T	C	0.0767726	-0.265058	0.0115458	1.25314e-116	LZTFL1	0.00995925	591.233
rs1130267	14	95063107	A	G	0.583503	0.199143	0.00617404	1e-200	SERPINA5	0.0192759	1155.19
rs1130409	14	20925154	G	T	0.469463	-0.392344	0.00591177	1e-200	APEX1	0.0766798	4881.06
rs1130435	5	159659273	T	C	0.407056	-0.136077	0.00642107	1.12383e-99	FABP6	0.00893855	530.093
rs113102870	20	35242796	A	G	0.00641914	-0.737687	0.0386965	5.08628e-81	SLA2	0.00694152	410.832
rs113258444	9	127964259	G	A	0.145658	0.207829	0.00890015	1.33968e-120	RABEPK	0.01075	638.686
rs113312468	1	155390486	C	T	0.0642084	-0.366155	0.0123884	5.4325e-192	PKLR	0.0161113	962.432
rs1133763	17	32647831	C	A	0.158406	-1.06584	0.00831238	1e-200	CCL8	0.302892	25537.2
rs113379328	12	57587039	A	G	0.00284566	-0.361665	0.0494719	2.66073e-13	LRP1	0.000742315	43.6612
rs113400125	5	38406251	T	C	0.0249449	1.4738	0.0195841	1e-200	EGFLAM	0.105662	6943.87
rs1134516	2	24342532	A	G	0.15769	-0.593159	0.00844389	1e-200	TP53I3	0.0934649	6059.67
rs113690423	X	69402868	T	C	0.137792	-0.075804	0.00722871	9.96323e-26	IGBP1	0.00136537	80.358
rs113770841	2	210360867	C	G	0.0138718	0.430092	0.0259345	9.12431e-62	MAP2	0.0050608	298.956
rs11379994	12	10151762	TC	T	0.735289	-0.16385	0.00696921	3.17687e-122	CLEC1B	0.0104509	620.727
rs113920358	7	151038887	T	C	0.124909	-0.266427	0.00960292	2.03704e-169	NUB1	0.0155179	926.426
rs1139978	1	42657196	G	T	0.133481	-0.0960176	0.00914001	8.17523e-26	FOXJ3	0.0021327	125.615
rs1142287	1	155230131	T	C	0.267453	-0.0795677	0.0069434	2.10766e-30	SCAMP3	0.00248077	146.167
rs1142345	6	18130918	C	T	0.0486141	-1.1045	0.014476	1e-200	TPMT	0.112845	7475.94
rs114678888	1	153595448	A	C	0.038345	-0.473892	0.0157327	2.54097e-199	S100A13	0.0165622	989.817
rs114708736	11	10613380	A	T	0.0416874	0.335945	0.0150521	2.42103e-110	LYVE1	0.00901734	534.808
rs1147707	3	120169248	T	C	0.380649	-0.146904	0.0064408	3.79315e-115	FSTL1	0.0101756	604.207
rs114780909	3	186360255	A	T	0.00892443	-2.09748	0.0326179	1e-200	FETUB	0.0778239	4960.03
rs114838597	4	17579994	T	C	0.0262165	0.163758	0.0195285	5.04778e-17	LAP3	0.00136922	80.5847
rs114951074	1	154903917	T	C	0.00691257	-0.696079	0.0391578	1.0792e-70	PMVK	0.00665233	393.603
rs11499034	14	81972441	C	T	0.0139629	-1.21567	0.0260994	1e-200	SEL1L	0.040694	2493.21
rs115191768	19	12920572	A	T	0.0359128	-0.293554	0.0165354	1.63042e-70	RNASEH2A	0.00596721	352.822
rs115248892	1	158262619	T	G	0.00261872	-1.56245	0.0564336	1.01625e-168	CD1C	0.0127524	759.192
rs115389912	16	1869974	A	G	0.00489355	-0.782268	0.0413296	6.76706e-80	HAGH	0.00595984	352.384
rs11541628	4	83765605	A	C	0.0242455	-0.318006	0.0201009	2.2475e-56	SEC31A	0.00478489	282.579
rs11544513	1	8926474	T	G	0.00322872	-1.31457	0.0540333	9.68278e-131	ENO1	0.011123	661.099
rs11547731	22	50722134	C	T	0.654791	-0.704253	0.00621307	1e-200	PLXNB2	0.224219	16987.1
rs115482159	1	186301436	T	C	0.00545869	0.456913	0.0431188	3.08958e-26	TPR	0.00226677	133.53
rs11548618	4	76943947	A	G	0.00624622	1.66885	0.0371679	1e-200	CXCL10	0.0345749	2104.88
rs11555566	20	43255220	C	T	0.0627654	1.28967	0.0125069	1e-200	ADA	0.195684	14299.3
rs11558538	2	138759649	T	C	0.104467	-1.11533	0.00978511	1e-200	HNMT	0.232754	17829.9
rs11568819	11	102401633	A	G	0.0585672	0.540787	0.0126472	1e-200	MMP7	0.0322497	1958.61
rs11570136	16	12058832	A	T	0.325024	-0.138387	0.00643638	1.53462e-102	TNFRSF17	0.00840281	498.052
rs11573156	1	20306146	C	G	0.221631	0.721038	0.0072442	1e-200	PLA2G2A	0.179375	12847
rs11574452	4	74846661	A	C	0.0460824	-0.186739	0.0148783	3.92103e-36	PF4	0.00306582	180.744
rs1157486	12	54997283	C	G	0.692174	0.073065	0.00659756	1.66725e-28	LACRT	0.00227494	134.012
rs11574915	9	34710084	C	A	0.123535	0.106145	0.00906913	1.21591e-31	CCL19	0.0024398	143.747
rs11581248	1	160720074	T	C	0.128275	-0.931688	0.00922738	1e-200	SLAMF7	0.19413	14158.4
rs115840458	12	104034048	G	A	0.0646075	0.786404	0.0118868	1e-200	STAB2	0.0747478	4748.14
rs115868021	1	160811374	G	C	0.00544859	-2.20125	0.0408136	1e-200	CD244	0.0525146	3257.56
rs11589479	1	155033308	A	G	0.159395	1.01185	0.00836908	1e-200	ADAM15	0.274365	22222.7
rs115897075	2	220250232	C	G	0.0167768	0.313273	0.0236681	5.43125e-40	DNPEP	0.0032377	190.911
rs11591147	1	55505647	T	G	0.0164514	-1.12113	0.0233527	1e-200	PCSK9	0.0406762	2492.07
rs115974400	11	71878862	C	T	0.0673258	-0.186439	0.011619	6.09256e-58	FOLR1	0.00436531	257.692
rs11604175	11	124619407	T	C	0.268076	0.207326	0.00682311	1e-200	VSIG2	0.0168679	1008.4
rs116185403	9	124083642	T	C	0.00649857	1.02672	0.0376341	6.98232e-164	GSN	0.0136119	811.069
rs11620921	14	77939965	G	A	0.592745	-0.0691964	0.00624972	1.71712e-28	TMED8	0.0023117	136.183
rs11630800	15	66535743	T	C	0.20724	0.160194	0.00774218	4.16677e-95	MEGF11	0.00843214	499.805
rs11634545	15	65087899	C	G	0.937359	-0.168108	0.0130464	5.43501e-38	RBPMS2	0.00331873	195.704
rs116363290	5	156536137	T	C	0.00545067	-1.65618	0.0425652	1e-200	HAVCR2	0.0297387	1801.43
rs116448311	1	183096425	T	C	0.00481209	-1.68599	0.0394305	1e-200	NPL	0.0272257	1644.95
rs11646135	16	89199108	A	G	0.145372	0.431503	0.00745862	1e-200	CDH15	0.0462653	2851.1
rs116482870	3	50339622	T	C	0.0617706	-0.542109	0.0126893	1e-200	HYAL1	0.0340639	2072.67
rs116520786	2	24272645	T	C	0.196661	-0.247641	0.0077278	1e-200	FKBP1B	0.0193773	1161.38
rs116539064	17	77018400	T	C	0.095826	0.387251	0.0104858	1e-200	C1QTNF1	0.0259867	1568.09
rs11655934	17	71587577	A	G	0.146209	-0.66233	0.00882322	1e-200	SDK2	0.109523	7228.81
rs11666797	19	43962398	A	C	0.160357	-0.427919	0.00808299	1e-200	LYPD3	0.0493101	3048.47
rs11668526	19	54749060	T	C	0.589038	0.790242	0.00625345	1e-200	LILRA6	0.30234	25470.4
rs116792212	10	30894447	T	C	0.0413835	0.501956	0.0144124	1e-200	LYZL2	0.0199909	1198.92
rs11680074	2	120141823	A	G	0.199487	-0.319387	0.00769519	1e-200	DBI	0.0325797	1979.33
rs11680831	2	71292522	C	T	0.359344	-0.219489	0.00645875	1e-200	NAGK	0.0221815	1333.27
rs116847314	18	61057007	C	A	0.0221633	0.1507	0.0209426	6.20583e-13	VPS4B	0.000984367	57.9122
rs116890459	21	33000527	C	T	0.000570423	-1.1702	0.135488	5.77697e-18	SOD1	0.00156135	91.9101
rs11694716	2	20207619	A	G	0.644285	-0.547742	0.00636673	1e-200	MATN3	0.137519	9371.26
rs116977475	9	130627752	T	C	0.0402652	0.114196	0.0153494	1.00832e-13	AK1	0.00100789	59.2975
rs117154637	17	58234154	T	A	0.0360973	-0.816211	0.0162941	1e-200	CA4	0.0463599	2857.22
rs117165873	8	2054077	G	A	0.00406046	0.980929	0.048073	1.51008e-92	MYOM2	0.0077824	460.99
rs11718350	3	48360992	G	T	0.304444	-0.462544	0.00689443	1e-200	SPINK8	0.0906099	5856.13
rs117213717	12	8278195	A	G	0.0128653	-1.97525	0.0265899	1e-200	CLEC4A	0.0990993	6465.15
rs11722554	4	5016883	A	G	0.0374317	-1.31708	0.0154869	1e-200	CYTL1	0.125004	8396.63
rs117230113	11	440601	T	C	0.0162807	-0.166329	0.0245547	1.2543e-11	SCT	0.000886156	52.1291
rs11723339	4	4271886	T	C	0.613523	-0.0497729	0.00644804	1.17193e-14	LYAR	0.00117482	69.1299
rs117254553	22	21029718	T	G	0.00269682	-0.807124	0.0619245	7.83791e-39	SERPIND1	0.00350421	206.68
rs117268623	19	51527970	T	C	0.0305329	-1.15278	0.0174157	1e-200	KLK11	0.0786727	5018.75
rs117291678	8	21993410	C	G	0.0174941	-0.596922	0.0231403	9.88553e-147	REEP4	0.0122488	728.836
rs11738309	5	179730938	C	T	0.205879	0.137932	0.00757913	5.26381e-74	MAPK9	0.00622098	367.921
rs11742271	5	55263282	G	A	0.119134	0.264902	0.00917593	2.90402e-183	IL6ST	0.0147281	878.568
rs117448041	9	118342600	C	T	0.0194109	0.209037	0.021585	3.51399e-22	PAPPA	0.00166345	97.9304
rs11746090	5	77339846	A	G	0.295311	-0.0562521	0.00672314	5.91425e-17	AP3B1	0.001317	77.5072
rs117587385	22	24577204	A	G	0.0359942	1.19412	0.0160342	1e-200	SUSD2	0.0989551	6454.71
rs11759347	6	41167097	A	C	0.236683	0.301221	0.00709992	1e-200	TREML2	0.0327848	1992.21
rs11759500	6	168867417	C	T	0.271581	-0.383517	0.00638993	1e-200	SMOC2	0.0581942	3631.65
rs11760352	7	98282745	G	T	0.705351	0.336709	0.00575569	1e-200	NPTX2	0.0471248	2906.69
rs11761540	7	157907394	T	C	0.34949	-0.153752	0.00637337	1.39637e-128	PTPRN2	0.0107488	638.615
rs117706710	11	10508903	T	G	0.00847127	-1.73077	0.0322761	1e-200	AMPD3	0.0503225	3114.38
rs117718692	22	20117344	T	G	0.0531359	0.122122	0.0136705	4.13809e-19	RANBP1	0.0015007	88.3346
rs117724680	9	99906465	C	T	0.0657726	0.388696	0.0114823	1e-200	CTSV	0.0185673	1111.92
rs117801489	12	104408832	C	T	0.0161316	0.653756	0.0249487	2.39332e-151	GLT8D2	0.0135668	808.339
rs117815264	9	97360610	T	C	0.0708219	-0.571574	0.0118537	1e-200	FBP1	0.0429973	2640.67
rs11794565	9	130601277	T	C	0.454	0.251007	0.00628625	1e-200	ENG	0.0312356	1895.04
rs118019635	8	82193282	A	C	0.0687763	-0.208963	0.0120488	2.22946e-67	FABP5	0.00559322	330.585
rs118026302	8	90995426	T	C	0.00356266	-0.612343	0.0506933	1.35738e-33	NBN	0.00266222	156.887
rs11808092	1	93073228	A	C	0.246179	-0.145603	0.00714088	2.05022e-92	EVI5	0.00786846	466.129
rs118095917	21	43733628	T	C	0.00594491	-1.19268	0.0376983	1e-200	TFF3	0.0168126	1005.04
rs11809759	1	67269905	G	A	0.390144	0.172467	0.00606474	6.91831e-178	INSL5	0.0141545	843.86
rs11810143	1	161480649	G	A	0.114484	-1.45267	0.00959431	1e-200	FCGR2A	0.427863	43953.2
rs11821656	11	5689144	C	G	0.143452	-0.4028	0.00868228	1e-200	TRIM5	0.0398719	2440.75
rs11850199	14	94942663	A	C	0.268632	-0.494869	0.00693586	1e-200	SERPINA9	0.0962286	6257.93
rs11855641	15	41088017	G	A	0.342699	0.0559153	0.00643665	3.72049e-18	PPP1R14D	0.00140854	82.9022
rs11858010	15	41099163	C	T	0.359419	-0.370192	0.00633022	1e-200	ZFYVE19	0.0631043	3958.71
rs11868696	17	77706406	G	A	0.379602	0.94409	0.00647837	1e-200	ENPP7	0.419813	42527.8
rs11892254	2	241405864	T	C	0.110823	0.499694	0.00933041	1e-200	GPC1	0.0492103	3041.99
rs11894449	2	37380668	T	C	0.469368	0.148262	0.00608513	4.05509e-131	EIF2AK2	0.0109496	650.674
rs11895564	2	173339808	A	G	0.305921	0.223043	0.00662338	1e-200	ITGA6	0.0211264	1268.48
rs11907011	20	33767770	T	C	0.0888486	0.713349	0.0110996	1e-200	PROCR	0.0823901	5277.19
rs11915920	3	4410534	T	C	0.485427	-0.217211	0.00592647	1e-200	SETMAR	0.0235703	1418.76
rs11921884	3	182828245	T	G	0.632794	0.225228	0.00609193	1e-200	LAMP3	0.0235747	1419.04
rs11957633	5	138364394	C	T	0.323428	0.0602913	0.00668743	1.95749e-19	SIL1	0.00159086	93.65
rs11974627	7	148727168	T	G	0.200401	-0.107661	0.00766185	7.53009e-45	PDIA4	0.00371466	219.139
rs11976235	7	100320381	T	C	0.005731	0.510801	0.040351	9.98389e-37	EPO	0.0029735	175.286
rs11990515	8	42942722	A	G	0.0935644	-0.0844093	0.0105703	1.39959e-15	FNTA	0.00120853	71.1162
rs12002679	9	137533634	G	C	0.294166	0.221088	0.00692077	1e-200	COL5A1	0.0202981	1217.72
rs12034138	1	218692641	T	C	0.134211	0.203319	0.00938743	5.03501e-104	TGFB2	0.00960696	570.117
rs12058824	1	22963050	A	G	0.0808357	-0.621184	0.0109855	1e-200	C1QA	0.0573412	3575.18
rs12075086	1	104310838	T	C	0.0931105	0.594301	0.0107057	1e-200	AMY2A	0.059648	3728.13
rs12076635	1	44026656	C	G	0.764805	0.0937249	0.00692681	1.02967e-41	PTPRF	0.00316023	186.328
rs12080068	1	104329823	A	C	0.0931026	0.653726	0.010919	1e-200	AMY2B	0.0721675	4571.48
rs12086750	1	40210468	C	G	0.366403	-0.0511199	0.00648609	3.23519e-15	PPIE	0.00121334	71.3994
rs12092798	1	160071819	C	T	0.217811	0.150296	0.0073884	5.44503e-92	IGSF8	0.00769691	455.887
rs12097901	1	231557255	G	C	0.0687775	0.266088	0.01228	4.08319e-104	EGLN1	0.00906944	537.926
rs12119876	1	160459909	A	C	0.198856	-0.205771	0.00779581	1.55597e-153	SLAMF6	0.0134911	803.77
rs12122508	1	29524715	T	C	0.131786	0.107348	0.00923693	3.20111e-31	MECR	0.00263702	155.398
rs12130298	1	117544331	C	A	0.0708137	-1.28982	0.0120079	1e-200	CD101	0.218932	16474.2
rs12134960	1	197009508	C	G	0.16175	-0.544731	0.00815187	1e-200	F13B	0.0804659	5143.15
rs12138621	1	85783970	C	T	0.199303	-0.187019	0.00761151	2.60615e-133	DDAH1	0.0111631	663.505
rs121434529	22	42457056	T	C	0.0045083	-1.30778	0.0455769	4.53942e-181	NAGA	0.0153515	916.334
rs121434601	3	46939587	T	C	0.0025711	2.30554	0.0606499	1e-200	PTH1R	0.0272632	1647.28
rs12146727	12	7170336	A	G	0.132419	-0.4481	0.00900864	1e-200	C1R	0.046136	2842.75
rs12156037	8	134204458	G	A	0.348082	-0.440484	0.00637839	1e-200	CCN4	0.0880572	5675.22
rs1215741	12	106634872	T	A	0.264123	0.196107	0.00659229	1.84927e-194	CKAP4	0.0149495	891.979
rs12164382	X	123480147	T	C	0.420396	0.252865	0.00519297	1e-200	SH2D1A	0.03116	1890.3
rs1218825	13	28009920	C	G	0.950969	0.209477	0.0144334	9.97241e-48	MTIF3	0.00409204	241.494
rs121912698	3	52022837	T	C	0.00427283	-1.65048	0.0442499	1e-200	ACY1	0.0231796	1394.69
rs12197114	6	109735498	C	T	0.329015	-0.148743	0.00649522	4.60257e-116	CD164	0.00976858	579.803
rs12198986	6	7720059	A	G	0.469514	0.137951	0.00612706	2.95801e-112	BMP6	0.00947987	562.502
rs1220399	1	9995254	A	G	0.760559	0.293531	0.0070879	1e-200	RBP7	0.0313812	1904.15
rs12210904	6	36098191	A	C	0.292226	0.058466	0.00693296	3.36822e-17	MAPK13	0.001414	83.2243
rs12230629	12	10117783	C	T	0.273425	0.485235	0.00707327	1e-200	CLEC12A	0.093552	6065.9
rs12240047	1	101181342	C	T	0.210504	-0.10179	0.00736957	2.14981e-43	VCAM1	0.0034439	203.111
rs12253180	10	127472170	G	A	0.793553	-0.134661	0.00773241	6.32849e-68	UROS	0.00594153	351.295
rs1227967	10	71267834	C	T	0.502675	-0.0593167	0.00633177	7.38414e-21	TSPAN15	0.00175919	103.577
rs12357173	10	97444603	T	C	0.333744	0.635343	0.00635422	1e-200	TCTN3	0.179515	12859.3
rs12360820	11	620927	C	A	0.82236	0.639082	0.00798501	1e-200	CDHR5	0.119329	7963.75
rs12370269	12	27924658	G	A	0.221443	0.941074	0.0073929	1e-200	MANSC4	0.305372	25838.3
rs12371	1	180163390	G	A	0.0853073	-1.07617	0.0110358	1e-200	QSOX1	0.18074	12966.3
rs12371227	12	7176978	T	C	0.134847	-0.652131	0.00895256	1e-200	C1S	0.0992279	6474.47
rs12401792	1	31847419	T	G	0.242664	-0.0914883	0.00642628	5.4325e-46	FABP3	0.00307649	181.375
rs12408663	1	19968058	C	T	0.228662	-0.113899	0.00718283	1.25574e-56	NBL1	0.00457624	270.2
rs12416873	11	1081577	A	G	0.218363	-0.274013	0.00614522	1e-200	MUC2	0.0256305	1546.03
rs12429926	13	48683922	C	T	0.00384947	-0.437976	0.0519878	3.61993e-17	NUDT15	0.00147115	86.5927
rs12457737	18	25686372	C	T	0.300557	-0.0958369	0.00609007	8.48985e-56	CDH2	0.00386167	227.845
rs12459447	19	55409358	A	G	0.0904003	-0.413539	0.0103786	1e-200	NCR1	0.0281244	1700.82
rs12459454	19	42263143	G	A	0.288065	-0.130695	0.00643636	1.14472e-91	CEACAM8	0.00700614	414.684
rs12459454	19	42263143	G	A	0.287787	-0.12862	0.00657517	3.29003e-85	CEACAM6	0.00678154	401.299
rs12470864	2	102926362	A	G	0.383303	-0.677849	0.00582063	1e-200	IL1RL1	0.217225	16310.2
rs1247635	4	74546503	C	G	0.0712847	-0.157199	0.0121382	2.32648e-38	CXCL8	0.00327196	192.938
rs12478529	2	233286654	T	C	0.238271	0.491871	0.00708386	1e-200	ALPP	0.0878222	5658.61
rs12487717	3	98605007	A	G	0.0122832	-1.07208	0.0268398	1e-200	DCBLD2	0.0278887	1686.16
rs12493101	3	58649922	C	T	0.892309	0.488624	0.00850325	1e-200	FAM3D	0.0458854	2826.56
rs12495408	3	167168851	A	G	0.129296	0.498622	0.00792717	1e-200	SERPINI2	0.0559794	3485.24
rs1250259	2	216300482	A	T	0.739614	0.452594	0.00696285	1e-200	FN1	0.0788988	5034.41
rs12509595	4	81182554	C	T	0.285122	0.664161	0.00643266	1e-200	FGF5	0.179821	12885.9
rs12518386	5	150438085	A	G	0.254454	-0.0478142	0.00683933	2.72835e-12	TNIP1	0.000867416	51.0258
rs12540573	7	76039013	C	A	0.0640353	0.701813	0.0116974	1e-200	SSC4D	0.0590407	3687.79
rs12546887	8	10292876	T	C	0.598024	-0.0558805	0.00626453	4.65693e-19	MSRA	0.00150131	88.3704
rs12568320	1	157744004	G	A	0.167184	0.758797	0.00803634	1e-200	FCRL2	0.160334	11222.9
rs12597479	16	8903589	T	G	0.513319	-0.0813992	0.00605601	3.47456e-41	CARHSP1	0.00331056	195.221
rs12599777	16	5079466	G	A	0.185136	-0.414393	0.00800279	1e-200	NAGPA	0.0518121	3211.6
rs12601658	17	32533423	A	T	0.233007	-0.0693641	0.00679114	1.71791e-24	CCL2	0.00171973	101.249
rs12603821	17	62006432	A	G	0.382291	-0.160358	0.00607644	1.77419e-153	CD79B	0.0121448	722.572
rs12608573	19	55391374	G	C	0.215963	0.843766	0.0074558	1e-200	FCAR	0.241096	18671.9
rs12610821	19	719295	G	C	0.0624265	0.306414	0.0123792	2.92415e-135	PALM	0.0109906	653.14
rs12617531	2	187553315	A	T	0.271242	-0.375327	0.00696504	1e-200	FAM171B	0.0556916	3466.26
rs12621632	2	101897325	T	C	0.403776	0.264121	0.00611137	1e-200	RNF149	0.0335881	2042.72
rs12624596	20	54290016	A	G	0.283689	0.18563	0.00680289	6.06736e-164	CBLN4	0.0140046	834.797
rs12668458	7	157145474	C	T	0.451278	0.190019	0.00631583	7.36207e-199	DNAJB6	0.0178822	1070.14
rs12683555	9	72594981	T	G	0.259129	0.213018	0.00668695	1e-200	MAMDC2	0.0174229	1042.17
rs12710562	22	38029723	G	A	0.196353	0.280655	0.00792929	1e-200	SH3BP1	0.0248587	1498.29
rs12717962	5	147566124	G	A	0.561448	-0.354789	0.00593825	1e-200	SPINK6	0.061987	3883.98
rs12720707	1	186957996	A	G	0.0795711	0.125271	0.0112576	9.20238e-29	PLA2G4A	0.00229867	135.413
rs12722497	10	6095928	A	C	0.0861337	0.929755	0.0108739	1e-200	IL2RA	0.136089	9258.47
rs12740374	1	109817590	T	G	0.221591	0.450722	0.0073725	1e-200	CELSR2	0.0700822	4429.43
rs12741781	1	243428152	G	T	0.330313	0.0652587	0.00652897	1.59882e-23	CEP170	0.0018841	110.945
rs12748771	1	249068929	C	T	0.0985986	0.822797	0.0104443	1e-200	LYPD8	0.120338	8040.33
rs12863734	13	86370571	A	G	0.0168346	-1.41179	0.023966	1e-200	SLITRK6	0.0659781	4151.72
rs12888805	14	94912799	A	G	0.401127	-0.625252	0.00560372	1e-200	SERPINA11	0.187826	13592.3
rs12894807	14	65043404	G	A	0.805169	0.126215	0.00767416	8.84708e-61	HSPA2	0.00499801	295.229
rs12903072	15	41088581	G	A	0.463699	0.111134	0.00602802	6.73442e-76	GCHFR	0.00614283	363.27
rs12908199	15	73371822	C	G	0.101036	0.109162	0.0101668	6.81083e-27	NEO1	0.00216467	127.502
rs12916532	15	63674171	C	T	0.272546	-0.28211	0.00685875	1e-200	CA12	0.0315582	1915.24
rs12917707	16	20367690	T	G	0.173039	-0.950875	0.00770041	1e-200	UMOD	0.258765	20518
rs12941884	17	27284443	G	A	0.1331	-0.0859259	0.00911564	4.25207e-21	SEZ6	0.00170383	100.312
rs12957470	18	591690	C	G	0.280453	0.61028	0.00668652	1e-200	CLUL1	0.150317	10397.7
rs12960081	18	28993183	G	A	0.474827	0.0505972	0.00585002	5.19278e-18	DSG4	0.00127679	75.1382
rs12974746	19	18906548	G	A	0.0283567	-0.570247	0.0181601	1e-200	COMP	0.0179192	1072.4
rs12975366	19	54759361	C	T	0.388839	-1.18348	0.00634347	1e-200	LILRB5	0.665698	117037
rs12986075	19	43373034	A	G	0.190288	-0.962034	0.00773224	1e-200	PSG1	0.285202	23450.6
rs13006483	2	187522750	T	G	0.273696	-0.155934	0.0065507	3.01995e-125	ITGAV	0.00966715	573.723
rs13009	2	183699364	T	C	0.0870081	-0.782673	0.0105689	1e-200	FRZB	0.0973234	6336.81
rs13014395	2	129072273	T	G	0.204879	-0.245553	0.00743316	1e-200	HS6ST1	0.019645	1177.75
rs13015258	2	162930725	G	T	0.621763	-0.21656	0.00610565	1e-200	DPP4	0.0220585	1325.71
rs13042449	20	43753461	A	G	0.426017	-0.427087	0.00551708	1e-200	WFDC12	0.0892049	5756.43
rs13043752	20	32883308	A	G	0.0156801	-1.36144	0.0245445	1e-200	AHCY	0.0572153	3566.85
rs13050238	21	34997018	T	C	0.03007	-0.368532	0.017924	6.16453e-94	CRYZL1	0.00792235	469.347
rs13065490	3	45057108	T	A	0.253123	0.225631	0.00697483	1e-200	CLEC3B	0.019249	1153.55
rs13070475	3	59969336	A	G	0.637343	0.0969185	0.00649071	2.04456e-50	FHIT	0.00434223	256.323
rs13078881	3	15686693	C	G	0.0422661	-1.63555	0.0151461	1e-200	BTD	0.216568	16247.2
rs13103023	4	39457617	A	G	0.323526	-0.769375	0.00650871	1e-200	KLB	0.259099	20553.8
rs13159365	5	135389433	T	C	0.497849	-0.547058	0.0060055	1e-200	TGFBI	0.149633	10342.1
rs131805	22	50964153	C	T	0.789639	0.220018	0.00756119	3.76704e-186	TYMP	0.016082	960.653
rs13226219	7	130019491	C	T	0.126557	0.252326	0.0090073	1.11173e-172	CPA1	0.0140759	839.105
rs13236689	7	80236014	G	T	0.417067	0.265993	0.00610637	1e-200	CD36	0.0344029	2094.04
rs13242463	7	121080282	G	A	0.720882	-0.104598	0.00664893	9.18121e-56	FAM3C	0.0044028	259.914
rs13265018	8	22886020	G	A	0.890325	0.525153	0.00900702	1e-200	TNFRSF10B	0.053859	3345.7
rs13267597	8	120654225	G	T	0.316355	-0.250327	0.00539709	1e-200	ENPP2	0.0271051	1637.46
rs13278062	8	23082971	T	G	0.496939	-0.462556	0.00597772	1e-200	TNFRSF10A	0.106975	7040.51
rs13281104	8	1811923	G	A	0.238632	0.310055	0.00712143	1e-200	ARHGEF10	0.0349326	2127.45
rs13283282	9	131465481	G	C	0.142682	0.206744	0.00885133	1.15878e-120	PKN3	0.010457	621.094
rs1329123	1	89548920	C	T	0.779962	0.126321	0.0076141	8.17147e-62	GBP2	0.00547712	323.685
rs13322016	3	190842815	G	A	0.711878	-0.0996617	0.00700873	6.91831e-46	OSTN	0.00407445	240.451
rs13334882	16	67385358	C	T	0.0908432	-0.121278	0.0115486	8.49767e-26	TPPP3	0.00242955	143.142
rs13377454	11	94724428	C	A	0.669939	-0.0625948	0.00650457	6.38263e-22	CWC15	0.00173275	102.017
rs13394409	2	113766395	T	A	0.715084	-0.0528713	0.00701812	4.93856e-14	IL36A	0.00113905	67.023
rs13407838	2	113745428	G	A	0.171741	-0.105488	0.00829703	4.94425e-37	IL36G	0.00316575	186.655
rs13413887	2	68996668	G	A	0.753955	0.103302	0.00722515	2.26569e-46	ARHGAP25	0.0039592	233.623
rs13429773	2	69969133	A	G	0.00336695	0.937063	0.0585103	9.98619e-58	ANXA4	0.00589304	348.411
rs1352846	4	72617775	G	A	0.284388	1.21188	0.00683268	1e-200	GC	0.597776	87348.4
rs1353778	3	134088443	T	A	0.626487	0.0525225	0.00641344	2.62422e-16	AMOTL2	0.00129104	75.9775
rs1354034	3	56849749	C	T	0.589347	0.0720902	0.0061829	2.04975e-31	SLMAP	0.00251552	148.22
rs13551	1	24180962	C	T	0.327275	-0.379826	0.00377721	1e-200	FUCA1	0.0635257	3986.94
rs137203	22	26688831	T	G	0.0257768	-0.556308	0.0189118	3.4435e-190	SEZ6L	0.0155435	927.976
rs1374657	4	30837143	T	C	0.289907	-0.118399	0.00666051	1.0782e-70	PCDH7	0.00577165	341.192
rs1376675	1	149871002	A	G	0.0754286	-0.192013	0.0115501	4.64408e-62	BOLA1	0.00514242	303.803
rs137948800	9	131069717	TA	T	0.124915	0.0913199	0.00941877	3.14992e-22	SLC27A4	0.00182316	107.35
rs13798	2	99813614	C	T	0.649916	-0.0732004	0.0064403	6.17447e-30	MITD1	0.0024383	143.659
rs138176943	17	62464621	A	G	0.0565738	0.772467	0.0133269	1e-200	MILR1	0.0636961	3998.36
rs138190335	16	68719119	C	T	0.00361488	0.753248	0.0494511	2.16272e-52	CDH3	0.00408721	241.208
rs138577419	1	33502381	C	G	0.00264179	-0.769464	0.0596813	4.93628e-38	AK2	0.00312001	183.949
rs138711694	14	103812439	C	T	0.0164475	-0.251129	0.025903	3.16738e-22	EIF5	0.00204043	120.169
rs138723501	17	27915411	T	C	0.0201976	0.225073	0.023006	1.32862e-22	GIT1	0.002005	118.079
rs138869820	2	172931008	A	G	0.00148182	-0.758335	0.0799422	2.39939e-21	METAP1D	0.00170178	100.191
rs13894	17	7529902	A	G	0.0738321	-1.02388	0.0118491	1e-200	SAT2	0.143372	9836.85
rs139024490	1	203468792	C	T	0.00415526	-1.73562	0.0455853	1e-200	OPTC	0.0249304	1502.72
rs139113505	19	14499616	T	C	0.0182814	-0.683543	0.0219068	1e-200	ADGRE5	0.016771	1002.51
rs139356332	17	19289286	C	G	0.0222814	-0.714931	0.0208184	1e-200	MFAP4	0.0222697	1338.69
rs1395338	2	228648323	A	G	0.586238	0.0855181	0.00619461	2.36974e-43	CCL20	0.00354789	209.266
rs139565	22	42199047	G	A	0.574927	0.0590989	0.00625689	3.53997e-21	CCDC134	0.00170712	100.506
rs139828053	3	195298892	C	T	0.0297869	-0.523587	0.0182911	3.26588e-180	APOD	0.0158453	946.285
rs1398320	6	127885269	A	G	0.528278	-0.365204	0.00601545	1e-200	LEG1	0.0664737	4185.12
rs139958347	1	24513723	C	G	0.0372761	-0.939817	0.0179431	1e-200	IFNLR1	0.0633941	3978.11
rs140130028	14	74947404	T	C	0.00857555	-1.98406	0.0313347	1e-200	NPC2	0.0669362	4216.34
rs140185670	19	51646140	C	G	0.0658292	-0.6181	0.0125153	1e-200	SIGLEC7	0.0469886	2897.87
rs140386498	1	150972959	T	A	0.0110024	-0.636914	0.0291033	3.64754e-106	MINDY1	0.00882824	523.493
rs140461033	16	66971964	A	G	0.00332815	-1.02741	0.0521533	2.16073e-86	CES2	0.00700282	414.486
rs140473879	4	155479065	T	C	0.00349483	-1.24747	0.0517799	3.04789e-128	FGA	0.0108392	644.042
rs140695578	19	39265229	T	A	0.0307216	0.281753	0.0160114	2.59537e-69	LGALS4	0.0047278	279.192
rs140726254	11	6638944	A	G	0.00204352	2.91145	0.0666939	1e-200	TPP1	0.0345732	2104.77
rs1408035	11	34475749	T	A	0.220945	-0.181901	0.00701394	2.74157e-148	CAT	0.0113908	677.194
rs140948699	2	28081439	G	C	0.00886927	-1.78976	0.0316285	1e-200	RBKS	0.0563169	3507.5
rs141266925	10	115485285	C	T	0.0028855	-1.16787	0.0570547	4.03552e-93	CASP7	0.00784847	464.935
rs141369989	19	51226507	A	G	0.0287637	0.785594	0.0184279	1e-200	CLEC11A	0.0344823	2099.04
rs141472596	2	191151517	G	A	0.00160774	-1.55146	0.0821149	1.28263e-79	INPP1	0.00772731	457.702
rs141735896	12	56397802	T	C	0.00552287	-0.411685	0.0402366	1.43087e-24	SUOX	0.00186174	109.626
rs141879681	19	7719439	G	A	0.00582941	1.43724	0.0415865	1e-200	MCEMP1	0.0239428	1441.73
rs142099452	16	67929068	T	C	0.000562078	1.67192	0.1286	1.20837e-38	AGRP	0.00314061	185.167
rs142132015	18	48510696	C	T	0.0044709	-0.82517	0.0455953	3.322e-73	ELAC1	0.0060613	358.419
rs142157365	1	42628591	T	A	0.0021466	-2.13562	0.0644819	1e-200	GUCA2A	0.0195387	1171.25
rs142181517	5	177638965	A	T	0.00676092	-2.0349	0.0375712	1e-200	PHYKPL	0.0556129	3461.07
rs1422313	5	126630016	T	C	0.449201	0.40306	0.00592732	1e-200	MEGF10	0.0803902	5137.89
rs142323734	8	17658751	A	G	0.040756	0.431213	0.0156368	2.10863e-167	MTUS1	0.014539	867.122
rs142374557	1	117297327	G	C	0.0104426	0.219424	0.030768	9.92202e-13	CD2	0.000995057	58.5417
rs143121234	19	40226530	G	C	0.00182263	-1.32199	0.0768092	2.18374e-66	CLC	0.00635905	376.139
rs143241372	8	91123583	G	A	0.00864311	0.648179	0.0336951	1.82852e-82	CALB1	0.00719979	426.229
rs143242500	2	190924861	G	A	0.00191429	0.815899	0.0725574	2.45414e-29	MSTN	0.00254377	149.889
rs143332484	6	41129207	T	C	0.00945506	-1.45427	0.0278969	1e-200	TREM2	0.0396149	2424.37
rs143356584	10	25241502	T	C	0.0128311	-0.837264	0.0275743	1e-200	PRTFDC1	0.0177587	1062.62
rs143486729	4	3525656	A	G	0.0348496	-0.55101	0.0142156	1e-200	LRPAP1	0.020424	1225.43
rs143493067	22	24919586	A	G	0.00162347	-0.888345	0.0745549	9.84918e-33	UPB1	0.00255819	150.74
rs143551603	1	161005266	TA	T	0.238995	0.0669946	0.00742652	1.8638e-19	F11R	0.00163262	96.1127
rs143579216	7	2265063	A	G	0.00273068	1.25239	0.0610455	1.56207e-93	MAD1L1	0.00854265	506.412
rs143667676	6	24698187	T	G	0.00209826	-1.0437	0.0670758	1.36176e-54	ACOT13	0.00456172	269.339
rs143672509	X	129307696	T	C	0.00162724	-0.659956	0.0677841	2.11398e-22	RAB33A	0.00141516	83.2922
rs143674922	10	135161903	A	G	0.0173941	-1.30046	0.0233669	1e-200	PRAP1	0.0578103	3606.22
rs143756287	6	36694800	ACTCCTGACCGCAAGTGATC	A	0.263797	-0.144035	0.00710347	2.06728e-91	RAB44	0.00805812	477.455
rs144009214	16	30355080	T	C	0.0181193	-0.244124	0.0232284	7.79112e-26	BOLA2_BOLA2B	0.00212056	124.899
rs144030994	17	48542714	T	G	0.00529158	-1.62159	0.0409607	1e-200	CHAD	0.0276817	1673.29
rs144072245	8	12477657	C	G	0.0117982	0.832066	0.0292169	2.13796e-178	DEFB104A_DEFB104B	0.0161438	964.408
rs144204502	17	76183233	T	C	0.012881	-0.327169	0.0282588	5.35303e-31	TK1	0.00272203	160.421
rs144339907	16	68025998	C	A	0.00340692	-2.1286	0.0514769	1e-200	DPEP2	0.0307679	1865.76
rs144373891	19	39379770	T	C	0.00900963	-0.698042	0.0323518	2.97852e-103	SIRT2	0.00870101	515.882
rs144705265	12	71158453	A	G	0.00503012	-1.15093	0.0423987	2.86418e-162	PTPRR	0.0132592	789.766
rs144873913	4	174235304	A	C	0.00220564	-0.766881	0.0642159	7.12853e-33	GALNT7	0.00258858	152.536
rs1448903	2	207308961	G	A	0.0927326	0.900129	0.0105521	1e-200	ADAM23	0.136335	9277.85
rs145144275	19	58861808	G	A	0.0087658	-2.14131	0.0309958	1e-200	A1BG	0.0796814	5088.67
rs145244580	7	92825188	T	C	0.00483516	-0.30222	0.0379199	1.58745e-15	HEPACAM2	0.000878987	51.707
rs145954821	X	67663257	T	C	0.0165365	-0.238891	0.0219418	1.32251e-27	OPHN1	0.00185623	109.301
rs146094440	16	30435601	G	C	0.0128968	-0.498094	0.0289015	1.4713e-66	DCTPP1	0.0063168	373.624
rs146096867	2	233520579	T	C	0.0882008	0.310273	0.0103879	5.02343e-196	EFHD1	0.0154842	924.384
rs146206713	12	8951301	A	G	0.00429445	-1.69919	0.0495897	1e-200	MFAP5	0.0246918	1487.98
rs146460124	12	9984965	A	G	0.00261042	2.71031	0.0587445	1e-200	KLRF1	0.038251	2337.58
rs146490405	20	1895797	A	G	0.37891	-1.23358	0.00637252	1e-200	SIRPA	0.716235	148348
rs146596903	2	160975557	T	C	0.685223	0.285849	0.00628215	1e-200	ITGB6	0.0352483	2147.38
rs146691898	14	24477942	G	A	0.0533611	-0.655164	0.0138611	1e-200	DHRS4L2	0.043365	2664.27
rs146728751	4	79500235	A	G	0.0016352	-1.25223	0.074332	1.11353e-63	ANXA3	0.00511986	302.463
rs146879704	9	114886569	T	C	0.00315338	-1.25754	0.0554718	8.87156e-114	SUSD1	0.0099421	590.205
rs146893981	11	71917353	T	C	0.0306379	0.321151	0.016828	3.41036e-81	FOLR2	0.00612623	362.283
rs147028083	17	47656030	G	C	0.00669285	-2.09067	0.0375704	1e-200	NXPH3	0.058116	3626.46
rs1471431	19	39260194	C	T	0.562513	0.219993	0.00573966	1e-200	LGALS7_LGALS7B	0.0238202	1434.17
rs1471633	1	145723739	C	A	0.517313	-0.114121	0.00619978	1.15027e-75	PDZK1	0.00650399	384.768
rs147223423	19	11232261	T	A	0.0112694	0.206413	0.0285438	4.77859e-13	LDLR	0.000949474	55.8574
rs147266928	17	48263206	C	T	0.00109643	1.36241	0.0963339	2.07396e-45	COL1A1	0.00406584	239.941
rs147307766	14	21385991	T	C	0.0517759	0.545483	0.0138088	1e-200	RNASE3	0.0292167	1768.86
rs1475133	1	236716686	A	G	0.755334	0.308878	0.00687262	1e-200	LGALS8	0.0352628	2148.29
rs147572362	12	56625114	C	T	0.00704599	-0.68665	0.0345675	8.33297e-88	SLC39A5	0.00659739	390.33
rs147616162	2	79395511	A	T	0.0563817	0.39639	0.0126237	1e-200	REG3A	0.016719	999.35
rs147899431	6	116892681	C	G	0.0426574	0.272516	0.0150563	3.19521e-73	RWDD1	0.00606563	358.677
rs147941577	9	116831989	G	A	0.00287149	-1.63311	0.0530616	1e-200	AMBP	0.0152728	911.567
rs148085735	2	109608575	G	C	0.0128129	1.68857	0.0266788	1e-200	EDAR	0.0721299	4568.92
rs1480999	8	21474088	A	G	0.555372	0.293541	0.00629363	1e-200	GFRA2	0.0425548	2612.28
rs148102406	2	121035039	TGTGA	T	0.681813	-0.118569	0.00678481	2.19533e-68	RALB	0.00609986	360.714
rs148328786	22	40342993	G	A	0.0130894	0.284863	0.0282472	6.45952e-24	GRAP2	0.00209652	123.48
rs148461660	1	21564860	T	C	0.00641354	-0.982666	0.0390136	5.45758e-140	ECE1	0.0123068	732.333
rs148526074	1	89523756	T	G	0.0255424	-1.32784	0.0194924	1e-200	GBP1	0.08777	5654.93
rs148598211	6	47254244	T	C	0.00395499	-1.79943	0.0470164	1e-200	TNFRSF21	0.0255108	1538.62
rs148644471	1	86600011	G	T	0.0909847	-0.28048	0.010637	3.16957e-153	COL24A1	0.0130129	774.903
rs148659834	14	93176042	A	G	0.0124924	-1.00356	0.0270874	1e-200	LGMN	0.0248487	1497.67
rs148684432	8	98041637	A	G	0.00840393	-1.88492	0.0316487	1e-200	CPQ	0.0592152	3699.37
rs148783636	19	51910979	C	T	0.0191088	-1.51788	0.0235709	1e-200	SIGLEC10	0.0863692	5556.15
rs148934699	17	4925475	T	C	0.00567862	-0.522527	0.0411068	5.10858e-37	KIF1C	0.00308331	181.779
rs148966785	19	49658233	A	G	0.00775936	-0.693431	0.0351394	1.10764e-86	HRC	0.00740422	438.422
rs149005797	22	23485100	C	T	0.00405451	-0.532827	0.0552474	5.19278e-22	BCR	0.00229285	135.07
rs149170955	2	136691500	A	G	0.00189075	-0.97428	0.0729684	1.15186e-40	DARS1	0.00358269	211.326
rs149175958	13	39621965	T	G	0.0041428	-2.12305	0.0473361	1e-200	NHLRC3	0.0371913	2270.32
rs149340486	X	119760720	T	C	0.00949787	-0.694178	0.0267133	7.07946e-149	C1GALT1C1	0.00906679	537.767
rs149590732	13	52971687	G	A	0.00371526	1.11524	0.0516683	2.50611e-103	THSD1	0.00920745	546.188
rs149622251	18	331717	T	C	0.00552199	-0.87143	0.0381225	1.19674e-115	COLEC12	0.00834038	494.32
rs149698066	19	40964064	A	G	0.00584668	-1.39845	0.0432288	1e-200	BLVRB	0.0227346	1367.29
rs1497406	1	16505320	G	A	0.564578	0.0602498	0.00622666	3.80978e-22	SDHB	0.00178474	105.084
rs149802978	5	102346866	G	C	0.0496915	-1.10347	0.0139518	1e-200	PAM	0.115	7637.3
rs149867961	7	95025744	C	T	0.0261507	-1.02172	0.0188708	1e-200	PON3	0.0531703	3300.52
rs149884151	10	70634018	G	A	0.00852422	0.246498	0.0336161	2.25528e-13	KIFBP	0.00102705	60.4262
rs149986790	X	47446041	A	G	0.00352817	0.668023	0.0469965	7.46965e-46	TIMP1	0.00313782	185.002
rs150437674	3	131100956	G	C	0.0108194	-1.20038	0.0296486	1e-200	NUDT16	0.0308423	1870.41
rs150475322	3	119286056	G	A	0.11824	0.594143	0.00914126	1e-200	CD80	0.0736083	4670.01
rs150770244	11	824410	A	G	0.00688449	0.528604	0.0393656	4.14095e-41	TALDO1	0.00382087	225.429
rs150789461	1	1284490	A	G	0.912817	-0.0806698	0.0116567	4.50194e-12	CPTP	0.00103578	60.94
rs150853838	1	26303228	A	G	0.00364718	-0.587582	0.0543747	3.21884e-27	PAFAH2	0.00250921	147.847
rs1532424	8	86268192	T	G	0.555414	-0.0814351	0.00596433	1.91911e-42	CA1	0.00327511	193.124
rs153478	5	150639439	G	A	0.660014	-0.664097	0.00622745	1e-200	GM2A	0.197928	14503.7
rs1550270	4	166261800	C	T	0.304581	0.243524	0.00671451	1e-200	CPE	0.0251225	1514.6
rs1560	1	207250631	G	A	0.475784	-0.186	0.00604848	1e-200	PFKFB2	0.0172574	1032.1
rs156265	3	38170810	G	C	0.140072	-0.133131	0.00893818	3.56862e-50	ACAA1	0.00426974	252.026
rs1600128	12	10536158	A	G	0.695387	-0.514347	0.00677125	1e-200	KLRK1	0.112077	7418.69
rs1609481	3	99976462	C	T	0.577015	-0.152389	0.00618265	3.8815e-134	TBC1D23	0.0113357	673.885
rs1611115	9	136500515	C	T	0.792417	1.1618	0.00755309	1e-200	DBH	0.444057	46945.4
rs1613662	19	55536595	A	G	0.831959	0.393195	0.00826019	1e-200	GP6	0.0432278	2655.46
rs161651	5	55205595	T	C	0.305651	-0.614189	0.00669448	1e-200	IL31RA	0.160117	11204.8
rs1619485	1	108608347	C	T	0.454248	-0.0537254	0.0062409	7.39605e-18	VAV3	0.00143113	84.2335
rs1630171	9	33234039	G	A	0.170239	1.05497	0.00815115	1e-200	SPINK4	0.314429	26956
rs163352	3	3098041	C	G	0.804178	-0.314865	0.00759936	1e-200	CNTN4	0.0312243	1894.32
rs1634486	17	34410091	C	A	0.219564	0.419724	0.00711565	1e-200	CCL3	0.0603748	3776.48
rs1635893	7	143877476	G	A	0.204795	-0.517837	0.00792238	1e-200	ARHGEF5	0.0873403	5624.59
rs164075	5	141336264	T	G	0.527519	0.32452	0.0061811	1e-200	PCDH12	0.0524971	3256.42
rs1641549	17	7574775	T	C	0.269736	0.0635026	0.00718867	1.01274e-18	TP53	0.00158866	93.5207
rs1659701	2	27414877	C	T	0.691717	-0.27557	0.00654181	1e-200	ATRAID	0.0323871	1967.23
rs1667229	18	29142206	C	T	0.551438	0.121136	0.00586041	6.42244e-95	TTR	0.00725931	429.779
rs1668339	17	38615982	C	T	0.317758	0.0503694	0.00626199	8.71766e-16	IGFBP4	0.00110001	64.7235
rs167408	3	12088448	G	A	0.83569	0.434912	0.00785803	1e-200	TIMP4	0.0519448	3220.28
rs16829209	1	24461295	T	C	0.166998	-0.336713	0.0083616	1e-200	IL22RA1	0.0315433	1914.31
rs16836630	1	149898951	C	G	0.0792852	-0.0916136	0.0113825	8.37144e-16	SF3B4	0.00122537	72.1082
rs16849384	4	74302870	C	T	0.398368	-0.18758	0.00579288	1e-200	AFP	0.0168662	1008.3
rs16850073	4	74703999	T	C	0.363982	0.559026	0.00641571	1e-200	CXCL6	0.144692	9942.73
rs16910526	12	10271087	C	A	0.0826498	-1.55637	0.0109509	1e-200	CLEC7A	0.36731	34121.4
rs1691273	4	75323645	T	C	0.695218	-0.163436	0.00665519	3.58096e-133	AREG	0.0113197	672.923
rs16956504	16	66432381	C	T	0.100403	0.295865	0.00911988	1e-200	CDH5	0.0158129	944.321
rs16956892	17	46523919	G	C	0.278159	0.052498	0.00679904	1.15054e-14	SKAP1	0.00110675	65.1203
rs16986565	22	25625121	T	C	0.0112638	0.217476	0.0283409	1.67263e-14	CRYBB2	0.00105346	61.9814
rs1700657	5	76211261	T	C	0.638001	-0.569263	0.00624021	1e-200	CRHBP	0.149687	10346.4
rs17009129	4	120280617	T	C	0.328131	-0.209925	0.00649388	1e-200	FABP2	0.0194308	1164.65
rs17013212	4	88754060	T	C	0.141335	-0.167718	0.00820156	6.07016e-93	MEPE	0.00682752	404.039
rs17016299	4	90786665	A	C	0.0820127	-0.0865425	0.0112831	1.7187e-14	SNCA	0.00112773	66.3563
rs17050272	2	121306440	A	G	0.397802	0.354843	0.00610678	1e-200	INHBB	0.0603266	3773.26
rs17088693	4	68709690	C	T	0.0355071	-0.33947	0.0164027	3.76964e-95	TMPRSS11D	0.00789309	467.599
rs17096301	10	91096117	A	C	0.245899	-0.117008	0.00716818	6.74062e-60	IFIT3	0.00507747	299.946
rs17102261	12	54126732	G	T	0.163728	0.13264	0.00815729	1.88756e-59	CALCOCO1	0.00481781	284.533
rs171052	11	117081763	G	C	0.248862	-0.374762	0.00726744	1e-200	PCSK7	0.0525073	3257.08
rs17112108	12	54822350	T	G	0.0831719	0.0922754	0.0107365	8.35988e-18	ITGA5	0.00129857	76.4216
rs17162854	1	1693726	G	A	0.499306	0.251576	0.00601055	1e-200	NADK	0.0316452	1920.69
rs17165120	7	92777091	C	A	0.0706602	-0.531214	0.0119164	1e-200	SAMD9L	0.0370611	2262.06
rs17185052	1	28241083	A	G	0.0651039	0.210148	0.0127629	6.48336e-61	RPA2	0.0053759	317.671
rs17254387	14	21280678	A	G	0.691445	0.205754	0.00639287	1e-200	RNASE1	0.0180641	1081.23
rs1726809	19	50961104	T	G	0.127547	-0.077452	0.00916306	2.84839e-17	MYBPC2	0.00133508	78.5729
rs1726867	7	141660700	G	A	0.6935	-0.27901	0.00633665	1e-200	CLEC5A	0.0330938	2011.63
rs1729405	11	116678760	T	C	0.523936	0.136455	0.00617791	4.15911e-108	APOA4	0.00928865	551.049
rs1729988	3	98318393	T	C	0.140251	-0.151462	0.00906166	1.02565e-62	CPOX	0.00553242	326.971
rs17324153	7	29966141	C	T	0.0405488	0.247267	0.0155368	4.99229e-57	SCRN1	0.00475733	280.944
rs17355498	2	115937924	T	G	0.478021	-0.260536	0.00604712	1e-200	DPP10	0.0338739	2060.71
rs17368814	11	102748695	G	A	0.120416	-0.743114	0.00868223	1e-200	MMP12	0.116978	7786.03
rs17387365	1	78438138	T	G	0.0761794	-0.142662	0.011373	4.28845e-36	NEXN	0.00286465	168.851
rs17455517	9	131785369	T	G	0.457972	-0.266082	0.00605436	1e-200	SH3GLB2	0.0351497	2141.15
rs17464525	1	114443899	A	G	0.181609	0.203246	0.00785738	1.57398e-147	BCL2L15	0.0122793	730.673
rs17522953	3	33138764	C	G	0.601277	0.219874	0.00606978	1e-200	GLB1	0.0231805	1394.74
rs17551822	2	86422416	C	T	0.529677	-0.114139	0.00600014	1.10662e-80	IMMT	0.00649091	383.989
rs17552047	13	53602462	A	G	0.275064	-0.866784	0.00734834	1e-200	OLFM4	0.29963	25144.5
rs17569	19	33882222	A	G	0.151774	-0.478386	0.00845017	1e-200	PEPD	0.0589245	3680.07
rs17576	20	44640225	G	A	0.355546	0.144128	0.00626905	5.82103e-117	MMP9	0.00951951	564.877
rs17578845	8	82043998	A	T	0.353957	-0.0715932	0.00650281	3.43637e-28	PAG1	0.00234415	138.099
rs17580	14	94847262	A	T	0.0456309	-0.371386	0.0149322	1.51356e-136	SERPINA1	0.0120131	714.645
rs17646457	14	86089315	A	G	0.146566	-0.695581	0.00851319	1e-200	FLRT2	0.12104	8093.65
rs17658212	15	41145919	T	C	0.0570086	-0.654935	0.0134982	1e-200	SPINT1	0.0461184	2841.62
rs17669311	17	13837051	A	G	0.380707	0.320152	0.00643859	1e-200	HS3ST3B1	0.0483314	2984.89
rs17676332	15	41859499	T	C	0.293871	-0.64564	0.00668574	1e-200	TYRO3	0.173002	12295.1
rs17700884	16	88684495	T	G	0.358885	-0.122188	0.00640978	5.14399e-81	IL17C	0.00687034	406.591
rs17715069	19	45209443	C	G	0.390337	-0.336285	0.00621724	1e-200	CEACAM16	0.0538238	3343.4
rs17718987	2	71060936	C	G	0.310536	0.465194	0.00661296	1e-200	CD207	0.0926663	6002.61
rs17751061	19	19413092	T	C	0.153768	0.324103	0.008474	1e-200	SUGP1	0.027337	1651.86
rs17780143	14	50901768	A	G	0.0559622	-0.38894	0.0132932	3.49945e-188	MAP4K5	0.0159838	954.69
rs17817077	18	72209543	A	G	0.384158	0.281301	0.00624637	1e-200	CNDP1	0.0374414	2286.18
rs17855739	19	5831840	T	C	0.0511506	-1.11528	0.013289	1e-200	FUT3_FUT5	0.120739	8070.73
rs17855988	7	73474825	C	G	0.0960016	0.135582	0.00772545	5.9484e-69	ELN	0.00319066	188.128
rs1787909	11	60970043	C	G	0.343643	-0.219878	0.00608077	1e-200	CBLIF	0.0218093	1310.4
rs17886395	10	81318663	G	C	0.13649	0.914401	0.00905558	1e-200	SFTPA2	0.197093	14427.5
rs1799809	2	128175875	A	G	0.563924	0.192655	0.00577049	1e-200	PROC	0.0182546	1092.85
rs1799815	19	7125519	A	G	0.0653905	-0.101129	0.0126181	1.10484e-15	INSR	0.00125005	73.5622
rs1799841	20	23860178	G	A	0.445752	0.712956	0.0059942	1e-200	CST5	0.251161	19712.9
rs1799895	4	24801834	G	C	0.0129021	2.25382	0.0258228	1e-200	SOD3	0.129387	8734.72
rs1799963	11	46761055	A	G	0.0107999	0.732663	0.0305709	6.29506e-127	F2	0.0114694	681.926
rs1800477	18	60985773	T	C	0.00224465	-1.91768	0.0695444	2.22844e-167	BCL2	0.0164723	984.359
rs1800759	4	100065509	G	T	0.604001	0.130724	0.00610556	1.06414e-101	ADH4	0.00817471	484.42
rs1801020	5	176836532	G	A	0.732152	1.16733	0.00698509	1e-200	F12	0.53445	67472.3
rs1801177	8	19805708	A	G	0.0181497	-1.49129	0.0203281	1e-200	LPL	0.0792627	5059.63
rs1801270	6	36651971	A	C	0.0749227	-0.266448	0.0116746	2.71019e-115	CDKN1A	0.00984116	584.153
rs1801274	1	161479745	G	A	0.529337	-0.438917	0.00626692	1e-200	FCGR2B	0.0959925	6240.94
rs1801689	17	64210580	C	A	0.029825	-1.4779	0.0180798	1e-200	APOH	0.126401	8504.01
rs1803274	3	165491280	T	C	0.20708	-0.573252	0.00728685	1e-200	BCHE	0.107917	7109.98
rs1804495	X	105278361	A	C	0.123779	-0.520119	0.00761618	1e-200	SERPINA7	0.0586808	3663.91
rs1805110	1	92327045	A	G	0.0864981	-0.234166	0.0106432	2.79254e-107	TGFBR3	0.0086655	513.758
rs1805147	X	46719498	T	C	0.03145	-0.655617	0.0146706	1e-200	RP2	0.0261862	1580.46
rs1805335	9	110081018	G	A	0.546944	-0.0567731	0.00622333	7.33331e-20	RAD23B	0.00159739	94.035
rs1805377	5	82648943	A	G	0.122974	0.0972752	0.00979125	2.93427e-23	XRCC4	0.00204108	120.208
rs1805404	1	226589958	A	G	0.150498	-0.156066	0.00838141	2.18927e-77	PARP1	0.0062279	368.333
rs1807403	3	43102291	T	C	0.316329	-0.756792	0.00684556	1e-200	GASK1A	0.247725	19354.3
rs180744	16	28508048	G	A	0.403634	-1.1181	0.00634593	1e-200	APOBR	0.601855	88845.6
rs181203	16	28512371	C	A	0.320745	-0.0699385	0.00602762	3.97832e-31	EBI3_IL27	0.00213135	125.536
rs8109160	19	4247476	T	C	0.310288	-0.400991	0.00631911	1e-200	EBI3_IL27	0.0688227	4343.95
rs181397928	7	30136191	C	G	0.000770147	-0.969647	0.117544	1.59441e-16	FKBP14	0.00144709	85.1747
rs181475173	14	50691877	C	T	0.00868767	-0.398886	0.035143	7.38414e-30	VCPKMT	0.00274057	161.517
rs182547559	11	66082215	G	C	0.00400562	-0.745722	0.0479963	1.9467e-54	CD248	0.00443722	261.955
rs183281838	1	10038213	T	G	0.00255986	-0.608198	0.0679907	3.70937e-19	DFFA	0.00188896	111.232
rs183347927	2	74920648	A	G	0.00235449	1.98928	0.0685277	2.84446e-185	MTHFD2	0.0185907	1113.35
rs183393610	22	18252442	A	G	0.00679037	-0.37687	0.0400231	4.67197e-21	BID	0.00191579	112.815
rs183549317	12	44130443	A	G	0.000902828	-1.04482	0.101672	9.00326e-25	IRAK4	0.00196936	115.976
rs183711	5	31638475	G	T	0.915042	0.420018	0.0111101	1e-200	PDZD2	0.0274291	1657.58
rs183985235	9	35677780	A	C	0.00224107	-1.42617	0.0710186	1.06905e-89	CA9	0.00909607	539.52
rs1840557	18	61170467	A	G	0.624316	0.0598959	0.0065277	4.48849e-20	SERPINB5	0.00168287	99.0759
rs1841396	18	29084421	A	T	0.405967	-0.213248	0.0060124	1e-200	DSG2	0.0219332	1318.01
rs1852959	10	43359636	C	T	0.170415	0.454887	0.00794931	1e-200	RET	0.0585067	3652.36
rs1857513	1	110993457	A	G	0.164226	0.493029	0.00621172	1e-200	PROK1	0.0667276	4202.26
rs1858173	12	102627611	C	A	0.218444	-0.0893504	0.0073172	2.71519e-34	WASHC3	0.00272598	160.655
rs1859788	7	99971834	G	A	0.686572	1.13366	0.00657197	1e-200	PILRB	0.55312	72746.8
rs1859788	7	99971834	G	A	0.686483	0.979239	0.00648824	1e-200	PILRA	0.412761	41311.3
rs1860147	7	124130172	T	C	0.258981	-0.769842	0.00688795	1e-200	GPR37	0.227473	17306.2
rs186269301	12	123917276	A	G	0.0269574	0.227962	0.0187511	5.24807e-34	RILPL2	0.00272624	160.67
rs1867254	9	123429078	T	C	0.695695	0.326157	0.00654936	1e-200	MEGF9	0.0450413	2772.12
rs1869609	8	98991221	G	A	0.644912	0.404703	0.00629821	1e-200	MATN2	0.0750135	4766.39
rs187372065	12	56191879	G	C	0.00264219	-0.714885	0.0637648	3.58922e-29	CD63	0.0026935	158.735
rs1877558	10	51992580	T	C	0.249055	-0.672661	0.0074049	1e-200	ASAH2	0.169249	11974
rs187930321	4	88571240	C	A	0.00143704	0.697897	0.0807944	5.724e-18	DMP1	0.00139784	82.2716
rs1883832	20	44746982	C	T	0.756255	0.420751	0.0071451	1e-200	CD40	0.0652656	4103.75
rs188524036	1	15798603	G	T	0.0106594	-0.520086	0.0297615	2.21615e-68	CELA2A	0.00570504	337.232
rs1888560	14	21164245	T	C	0.317503	-0.303824	0.00644556	1e-200	RNASE4	0.0400058	2449.29
rs189045259	8	91051553	A	G	0.00439371	-0.89061	0.0464845	8.09469e-82	DECR1	0.00693944	410.708
rs190018150	1	150607787	A	G	0.0391282	0.119717	0.0160965	1.02636e-13	ENSA	0.0010777	63.4089
rs1900618	3	186338135	T	C	0.648754	0.668328	0.00649751	1e-200	AHSG	0.203564	15022.3
rs1902708	10	98004532	T	C	0.962757	0.140918	0.0165279	1.51391e-17	BLNK	0.00142405	83.8163
rs190749747	14	25076303	G	C	0.0103094	-0.90262	0.0307257	1.09144e-189	GZMH	0.0166254	993.663
rs190921775	19	39402296	T	G	0.00446305	-0.919951	0.0455067	7.11869e-91	CCER2	0.00752053	445.361
rs191448232	12	7254686	C	G	0.0117152	-2.1851	0.0285753	1e-200	C1RL	0.110562	7305.9
rs191912523	9	74346987	G	T	0.0838946	0.238308	0.0113906	3.42137e-97	CEMIP2	0.00872945	517.583
rs192390871	8	71806742	C	T	0.00676776	-1.08605	0.0384598	1.96789e-175	LACTB2	0.0158572	947.006
rs192599012	9	102770924	T	A	0.00357408	-0.515555	0.0492632	1.24652e-25	ERP44	0.00189317	111.48
rs192812042	X	15436623	A	G	0.124325	0.744901	0.007506	1e-200	VEGFD	0.120817	8076.71
rs192984583	1	149920922	A	C	0.00155848	-0.522552	0.0769144	1.09094e-11	OTUD7B	0.000849792	49.9882
rs193280350	1	204148649	A	G	0.00762883	0.834515	0.034705	9.18333e-128	REN	0.0105446	626.353
rs193652	16	28607617	C	T	0.38736	-0.04395	0.00643827	8.70763e-12	LAT	0.000916786	53.9326
rs1936801	6	127436313	G	A	0.523551	0.152056	0.00561117	1.01625e-161	RSPO3	0.0115349	685.862
rs1937682	10	53678982	T	A	0.236735	-0.21418	0.00722598	4.51856e-193	PRKG1	0.0165778	990.765
rs1941	12	13128263	G	C	0.035715	-0.2935	0.0168838	1.09977e-67	HEBP1	0.00593338	350.81
rs1958078	14	70354858	C	A	0.837234	0.358336	0.00784221	1e-200	SMOC1	0.0349962	2131.46
rs1961993	13	24891017	A	C	0.799198	1.12877	0.00779773	1e-200	C1QTNF9	0.408944	40664.9
rs1965708	10	81317045	T	G	0.198395	-0.274007	0.00786675	1e-200	SFTPA1	0.0238806	1437.89
rs1968586	8	6279511	T	C	0.33842	-0.148882	0.00644547	4.76431e-118	ANGPT2	0.00992551	589.21
rs1980532	6	110720209	G	A	0.453251	-0.286574	0.00619872	1e-200	WASF1	0.0407034	2493.81
rs198389	1	11919271	G	A	0.42006	0.179732	0.00615678	2.41546e-187	NPPB	0.0157389	939.832
rs198389	1	11919271	G	A	0.41994	0.251287	0.00572227	1e-200	NTproBNP	0.0307631	1865.46
rs1984547	17	25963317	G	A	0.242853	-0.49946	0.00676677	1e-200	LGALS9	0.0917392	5936.49
rs1998123	20	13475884	G	A	0.693346	-0.190985	0.00650092	1.04472e-189	ISM1	0.0155105	925.979
rs199825459	20	57572709	G	A	0.00822755	-1.965	0.0322234	1e-200	CTSZ	0.0630141	3952.66
rs199867463	14	24706267	C	T	0.00166868	-1.60553	0.0804929	1.61771e-88	GMPR2	0.00858845	509.15
rs199881122	11	4406607	T	A	0.00226688	-1.18833	0.0631545	5.55776e-79	TRIM21	0.00638774	377.846
rs200108407	20	61443809	A	G	0.0012139	-1.74989	0.0878709	3.05422e-88	OGFR	0.00742518	439.672
rs200169409	7	1037382	G	GC	0.0275779	-0.95113	0.0186985	1e-200	C7orf50	0.0485206	2997.17
rs2003489	19	4655863	A	G	0.0266647	-0.294027	0.0193808	5.49794e-52	MYDGF	0.00448749	264.937
rs200416332	3	100057993	A	G	0.00144574	-1.27528	0.0803962	1.15345e-56	NIT2	0.00469573	277.289
rs200683903	11	64738735	AC	A	0.0477897	0.478116	0.0140751	1e-200	GPHA2	0.0208048	1248.76
rs2008511	X	119568858	A	G	0.376963	-0.34735	0.00520943	1e-200	LAMP2	0.0566731	3531.02
rs2011779	16	68837496	G	A	0.377742	-0.047254	0.0060808	7.78574e-15	CDH1	0.00104972	61.761
rs201258494	2	36583342	TGCG	T	0.197356	-0.139386	0.00742255	1.1285e-78	CRIM1	0.00615519	364.006
rs2012605	11	68440107	T	C	0.0904804	0.14807	0.0101088	1.39348e-48	GAL	0.00360853	212.856
rs201402862	12	104707047	A	G	0.000781519	-1.20646	0.12321	1.21983e-22	TXNRD1	0.0022733	133.915
rs201430256	15	90809487	T	G	0.00195441	0.620193	0.0769545	7.67892e-16	NGRN	0.00150055	88.3257
rs2015086	17	34391617	G	A	0.143424	0.679921	0.00867538	1e-200	CCL18	0.113589	7531.55
rs201512291	3	50334462	A	G	0.00589938	-0.712803	0.0401208	1.28588e-70	NAA80	0.00595944	352.36
rs201897458	7	33783208	T	C	0.0792127	-0.334532	0.0114747	7.44732e-187	BMPER	0.0163252	975.423
rs2020921	8	42044965	A	G	0.0236118	-0.296956	0.0189604	2.75423e-55	PLAT	0.00406599	239.95
rs2022423	6	46046859	G	A	0.358838	-0.123898	0.00654816	7.64364e-80	CLIC5	0.00706358	418.108
rs2022934	8	110567774	A	G	0.400127	-0.0654035	0.00631921	4.18794e-25	EBAG9	0.00205347	120.939
rs2031367	6	87807180	G	A	0.293596	0.0403068	0.00492528	2.75359e-16	CGA	0.000673891	39.634
rs2032887	19	8121360	G	A	0.235959	0.75923	0.00694788	1e-200	CCL25	0.20784	15420.6
rs2052534	5	147504759	C	T	0.613222	0.412999	0.00613149	1e-200	SPINK5	0.080911	5174.1
rs2054365	6	107077502	A	G	0.395777	0.0957848	0.00623833	3.31742e-53	RTN4IP1	0.00438804	259.04
rs205498	17	54978794	A	G	0.736526	-0.0973897	0.00679852	1.52475e-46	TRIM25	0.00368114	217.154
rs2055026	3	167462868	G	T	0.230337	0.454066	0.00718295	1e-200	SERPINI1	0.0731025	4635.39
rs2062305	13	43052880	A	G	0.522522	-0.114206	0.00600884	1.51217e-80	TNFSF11	0.00650827	385.023
rs2062309	15	74470215	G	T	0.225097	0.237445	0.00692488	1e-200	ISLR2	0.0196686	1179.19
rs2070074	9	34649442	G	A	0.0961584	-0.311544	0.0098317	1e-200	CCL27	0.0168713	1008.61
rs2071045	7	127892980	C	T	0.225998	-0.0446618	0.00640111	3.01093e-12	LEP	0.000697829	41.0429
rs2071382	15	91428197	C	T	0.530438	0.130076	0.0062585	6.06178e-96	FES	0.00842853	499.589
rs2071387	3	139257603	G	A	0.190098	0.121375	0.0080107	7.39946e-52	RBP1	0.00453627	267.829
rs2071699	19	49254504	A	G	0.0188233	-0.163048	0.0230001	1.35083e-12	FUT1	0.000981983	57.7718
rs2071747	22	35777185	C	G	0.0560951	-0.161943	0.012893	3.48017e-36	HMOX1	0.0027772	163.682
rs2072563	19	46526648	A	G	0.318952	-0.285453	0.00639759	1e-200	PGLYRP1	0.0353999	2156.95
rs2072671	1	20915701	C	A	0.333587	-0.48871	0.0063034	1e-200	CDA	0.10619	6982.73
rs2072696	8	86351051	C	G	0.241161	-0.170325	0.00679479	1.14025e-138	CA3	0.010618	630.761
rs2073562	8	17742929	G	A	0.668262	0.653381	0.00623287	1e-200	FGL1	0.18928	13722.1
rs2074417	11	60697643	T	C	0.398831	0.608009	0.0063705	1e-200	TMEM132A	0.17727	12663.8
rs2083336	3	139201272	G	T	0.411303	-0.0689811	0.00624212	2.1702e-28	RBP2	0.00230433	135.747
rs2107538	17	34207780	T	C	0.193322	-0.230746	0.00769727	1.91867e-197	CCL5	0.0166066	992.517
rs2116546	2	166723533	C	T	0.291642	-0.386754	0.00677613	1e-200	GALNT3	0.061802	3871.62
rs2127870	14	65796846	C	G	0.784847	-0.905298	0.00758216	1e-200	FUT8	0.276787	22493.9
rs2131535	11	130281488	A	G	0.729207	0.493851	0.00688962	1e-200	ADAMTS8	0.0963186	6264.41
rs214068	11	17305650	C	T	0.584487	-0.401848	0.00617233	1e-200	NUCB2	0.0784356	5002.33
rs2147807	13	73426174	C	T	0.711696	-0.0645067	0.00670238	6.30522e-22	PIBF1	0.00170759	100.534
rs2152823	X	47927449	A	G	0.534635	0.117274	0.00505052	2.85759e-119	SPACA5_SPACA5B	0.0068436	404.997
rs2153463	1	147124310	G	T	0.700475	1.01463	0.00676501	1e-200	ACP6	0.431987	44699.1
rs215545	20	2782015	C	T	0.761164	0.36502	0.00711344	1e-200	CPXM1	0.0484442	2992.21
rs2166631	10	73472882	T	C	0.234269	-0.157211	0.00750317	1.77746e-97	CDH23	0.00886721	525.824
rs2167285	12	7284301	T	C	0.567741	-0.46683	0.00610872	1e-200	CLSTN3	0.106965	7039.77
rs218263	4	55408104	T	C	0.130437	-0.0648835	0.00851561	2.54976e-14	KIT	0.000954993	56.1824
rs218476	20	57237670	A	G	0.382629	0.0553191	0.00641275	6.32995e-18	STX16	0.00144579	85.0977
rs2186564	11	77583266	A	G	0.107993	-1.07303	0.00992227	1e-200	AAMDC	0.221829	16754.4
rs2187831	X	131869906	C	T	0.508466	-0.20601	0.00495666	1e-200	HS6ST2	0.021214	1273.85
rs2223286	1	169665632	C	T	0.319473	-0.407092	0.00637152	1e-200	SELL	0.0720601	4564.15
rs2225767	1	110503078	C	T	0.507389	-0.177399	0.00608305	5.72796e-187	CSF1	0.0157318	939.397
rs2227624	1	173884010	T	A	0.0032477	-0.836867	0.052377	1.82642e-57	SERPINC1	0.00453426	267.71
rs2227674	7	100776208	G	A	0.210242	-0.10871	0.00744994	3.15355e-48	SERPINE1	0.00392448	231.566
rs222780	17	3519647	A	G	0.102253	-0.118716	0.0103445	1.7362e-30	SHPK	0.00258749	152.472
rs2228603	19	19329924	T	C	0.0724045	-0.271595	0.0109425	5.42001e-136	NCAN	0.00990827	588.176
rs2229067	9	133760592	T	C	0.0155478	-0.171464	0.0244444	2.30887e-12	ABL1	0.000899994	52.9439
rs2229523	6	86199233	G	A	0.675738	-0.589244	0.00661204	1e-200	NT5E	0.152158	10547.9
rs2229542	7	134135621	C	T	0.0135848	-0.599759	0.0270697	9.09913e-109	AKR1B1	0.00964043	572.122
rs2229688	1	10473200	A	G	0.0193844	0.920065	0.0219541	1e-200	PGD	0.0321824	1954.38
rs2230509	3	48802465	C	T	0.00182871	-1.33607	0.0705096	4.52064e-80	PRKAR2A	0.00651686	385.534
rs2231569	19	36605875	T	G	0.0409954	0.131025	0.0157271	8.00756e-17	TBCB	0.00134988	79.4449
rs2232195	5	141387520	G	A	0.279454	-0.0978435	0.00715647	1.49176e-42	GNPDA1	0.00385537	227.472
rs2232613	20	36997655	T	C	0.0815304	-1.17392	0.0111486	1e-200	LBP	0.206391	15285.2
rs2233159	19	41283365	G	C	0.922676	-1.33547	0.0114566	1e-200	MIA	0.254485	20062.8
rs2233546	11	76813961	T	C	0.0506564	-0.367745	0.0143773	2.66686e-144	OMP	0.0130071	774.555
rs2234026	6	42713618	G	A	0.987558	0.594609	0.0274818	8.14704e-104	TBCC	0.00868852	515.135
rs2235256	1	175569047	G	A	0.450999	-0.365358	0.00603874	1e-200	TNR	0.0661022	4160.08
rs2235910	1	17425829	T	G	0.611514	0.128391	0.00645704	5.61953e-88	PADI2	0.00783215	463.961
rs2236352	14	24610733	C	T	0.267274	0.100192	0.00686719	3.25462e-48	PSME1	0.00393183	232.001
rs2236352	14	24610733	C	T	0.267211	0.110602	0.0067997	1.72743e-59	PSME2	0.00479059	282.918
rs2239749	22	37331305	G	A	0.453461	-1.11173	0.00628264	1e-200	CSF2RB	0.612618	92947
rs2239785	22	36661330	A	G	0.797158	-0.306075	0.00684398	1e-200	APOL1	0.0302962	1836.26
rs2240079	12	48129344	G	A	0.301911	0.323625	0.00599095	1e-200	ENDOU	0.0441473	2714.55
rs2240336	1	17674402	T	C	0.421803	-0.253334	0.00618248	1e-200	PADI4	0.0313042	1899.33
rs2241883	2	88424066	C	T	0.301973	-0.228234	0.00648937	1e-200	FABP1	0.0219599	1319.65
rs2243090	17	4835217	C	T	0.6572	-0.0940479	0.00610336	1.41971e-53	ENO3	0.00398535	235.172
rs2243191	1	207015957	C	T	0.777103	0.359139	0.00709607	1e-200	IL19	0.0446825	2749
rs2250417	11	112085316	C	T	0.522487	-0.285217	0.00598966	1e-200	IL18	0.0405921	2486.7
rs2251106	9	130289164	T	C	0.645732	-0.0569905	0.00648342	1.49279e-18	STXBP1	0.001486	87.4682
rs225343	21	43775780	C	A	0.712694	0.120325	0.00648912	9.35406e-77	TFF2	0.00592911	350.556
rs2255991	2	37579971	T	C	0.00963497	-1.63908	0.0320295	1e-200	QPCT	0.0512715	3176.28
rs2270363	16	4526292	G	A	0.735316	-0.111728	0.00699878	2.27719e-57	HMOX2	0.0048591	286.983
rs2272011	17	1542190	A	G	0.594641	-0.381357	0.00619872	1e-200	SCARF1	0.0701113	4431.41
rs2276862	3	45187785	G	C	0.168847	-0.295394	0.00714724	1e-200	CDCP1	0.0244911	1475.58
rs2277641	17	7297121	A	G	0.0213934	-0.193755	0.0214624	1.75388e-19	PLSCR3	0.0015719	92.5321
rs2278236	19	8431581	A	G	0.510742	0.271103	0.00605509	1e-200	ANGPTL4	0.0367315	2241.18
rs2279112	8	120429024	A	G	0.271667	-0.26405	0.00640919	1e-200	CCN3	0.0275911	1667.65
rs2282683	9	79117751	G	A	0.213277	-0.498231	0.00714245	1e-200	GCNT1	0.0833024	5340.93
rs2284860	1	117122887	C	T	0.21689	0.113676	0.00731332	1.7559e-54	IGSF3	0.00438965	259.135
rs228648	1	7913430	A	G	0.56186	0.357195	0.00622561	1e-200	PER3	0.0628177	3939.52
rs2287047	2	102774054	A	G	0.301364	-0.185418	0.00661103	4.37522e-173	IL1R1	0.0144769	863.365
rs2288768	15	43996898	C	G	0.107087	-0.270332	0.0100134	1.60325e-160	CKMT1A_CKMT1B	0.0139756	833.045
rs2290130	2	232263127	A	G	0.230128	-0.731028	0.00703726	1e-200	B3GNT7	0.189359	13729.1
rs2290261	2	100021184	G	A	0.413477	-0.0504922	0.00623256	5.43501e-16	TXNDC9	0.00123656	72.7675
rs2291014	15	73996359	A	G	0.107245	-1.29687	0.00975926	1e-200	CD276	0.322057	27920.6
rs2291090	3	124515646	C	A	0.0336232	0.218803	0.0165185	4.76102e-40	ITGB5	0.00311116	183.426
rs2293188	17	72537878	A	G	0.0990536	0.675368	0.00965531	1e-200	CD300C	0.0814105	5208.87
rs2293772	6	2835831	G	A	0.585275	0.088145	0.00623303	2.10426e-45	SERPINB1	0.00377177	222.521
rs2293968	9	131587240	A	G	0.691914	-0.141105	0.00675229	5.65718e-97	KYAT1	0.00848866	503.184
rs2295615	1	160654758	G	C	0.133977	-0.933125	0.00890844	1e-200	CD48	0.202055	14882.7
rs2295829	14	103389003	C	G	0.392728	0.752122	0.00694275	1e-200	AMN	0.269825	21719
rs2296528	20	57274151	C	G	0.637566	0.0754471	0.00633023	9.47545e-33	GNAS	0.00263069	155.024
rs2297363	6	160506462	A	G	0.134547	0.556243	0.00886741	1e-200	IGF2R	0.0720571	4563.95
rs2298005	1	45476663	A	G	0.254097	-0.479207	0.00693786	1e-200	UROD	0.0870479	5603.97
rs2300738	12	22433636	G	A	0.0711789	-0.0828751	0.0122709	1.44012e-11	ST8SIA1	0.000908158	53.4246
rs2301274	19	45146402	C	T	0.25212	-0.783123	0.00712373	1e-200	PVR	0.231275	17682.5
rs2302361	11	62158051	A	T	0.286709	-0.370779	0.00665742	1e-200	ASRGL1	0.05623	3501.77
rs2302465	4	15709192	A	G	0.123615	-1.51571	0.0093205	1e-200	BST1	0.49777	58252
rs2302524	19	44156472	C	T	0.166683	-0.168501	0.00777465	3.67282e-104	PLAUR	0.00788745	467.262
rs2302605	11	123065683	T	C	0.543431	0.321728	0.00564137	1e-200	CLMP	0.051364	3182.32
rs2303759	19	49869051	G	T	0.259103	-1.2396	0.00684289	1e-200	DKKL1	0.589961	84563.6
rs2304681	2	27315252	A	G	0.367672	-0.433494	0.00636314	1e-200	KHK	0.0873774	5627.21
rs2304904	15	75315975	A	G	0.0729171	0.647091	0.0117366	1e-200	PPCDC	0.056612	3526.98
rs2304980	17	7012073	T	G	0.283642	0.31605	0.00660745	1e-200	ASGR2	0.0405922	2486.7
rs230509	4	103478265	A	G	0.663425	-0.119493	0.00654372	1.70177e-74	NFKB1	0.00637659	377.183
rs2305799	19	11687351	T	C	0.120452	-0.500785	0.00896189	1e-200	ACP5	0.0531381	3298.41
rs2306022	15	68628163	T	C	0.085121	-0.361651	0.0107922	1e-200	ITGA11	0.0203709	1222.17
rs2306272	3	66434643	C	T	0.287598	-0.85385	0.00664504	1e-200	LRIG1	0.298747	25038.9
rs2306393	12	68708761	T	C	0.714494	-0.196116	0.00693031	3.63078e-176	MDM1	0.0156917	936.966
rs2307215	17	6902459	C	T	0.0682305	-0.101415	0.011934	1.92886e-17	BAP18	0.00130774	76.9618
rs230808	5	42793853	A	G	0.26018	-0.111318	0.00698973	4.18697e-57	SELENOP	0.00477047	281.723
rs2310170	2	102616154	G	T	0.401649	-0.517554	0.00610781	1e-200	IL1R2	0.128749	8685.32
rs2319713	4	169081189	G	A	0.594999	0.0456899	0.00624513	2.55329e-13	ANXA10	0.0010061	59.1923
rs2329370	7	50614646	T	A	0.979599	1.36037	0.0221337	1e-200	DDC	0.073968	4694.65
rs2330634	22	24250795	G	C	0.591922	-0.111756	0.00623651	8.29851e-72	MIF	0.00603364	356.774
rs2331406	3	148565482	A	G	0.238233	0.12698	0.00699752	1.37088e-73	CPB1	0.00585227	345.986
rs2334114	4	156856193	A	C	0.201051	-0.219581	0.00751574	1.20781e-187	CTSO	0.0154898	924.719
rs2341218	4	157112728	G	A	0.307253	-0.0858988	0.00672994	2.61577e-37	PDGFC	0.00314105	185.194
rs236153	20	5903894	G	A	0.380882	-0.59736	0.00614814	1e-200	CHGB	0.168293	11892.7
rs2365715	1	156615114	G	A	0.386126	-0.233989	0.0064181	1e-200	BCAN	0.0259555	1566.16
rs2370794	11	122714782	G	A	0.338771	0.316242	0.00634766	1e-200	CRTAM	0.0448051	2756.9
rs2377736	20	31582444	C	T	0.411283	0.273512	0.0060641	1e-200	BPIFB2	0.0362268	2209.23
rs2381282	9	5514839	C	T	0.449557	0.580251	0.00587608	1e-200	PDCD1LG2	0.166632	11751.9
rs2384572	2	27324751	T	G	0.616083	-0.547683	0.00620557	1e-200	CGREF1	0.141894	9718.73
rs2387362	20	24899906	T	C	0.770935	0.81885	0.0073381	1e-200	CST7	0.236818	18237.8
rs2399420	3	112069765	A	C	0.904371	0.267743	0.010099	7.09578e-155	CD200	0.0123995	737.915
rs2400589	8	82575783	T	C	0.300493	-0.209613	0.00672361	1e-200	IMPA1	0.0184711	1106.05
rs2424957	20	31693553	C	T	0.57562	-0.418115	0.00599532	1e-200	BPIFB1	0.0854107	5488.72
rs2433724	19	54545531	C	T	0.420134	-0.759311	0.00635441	1e-200	VSTM1	0.280921	22961.2
rs2438632	5	79392193	T	G	0.392846	0.224743	0.00617493	1e-200	THBS4	0.0240948	1451.11
rs2439457	8	101224664	C	T	0.572017	-0.709851	0.00627697	1e-200	SPAG1	0.246717	19249.8
rs2453044	1	120508524	G	A	0.13994	-0.131046	0.00871677	4.40961e-51	NOTCH2	0.00413379	243.968
rs2455069	19	51728641	G	A	0.421829	1.17569	0.00628534	1e-200	CD33	0.67423	121642
rs2461286	16	203254	G	A	0.660192	-1.02774	0.00651992	1e-200	HBZ	0.473915	52945.6
rs246414	5	52278338	G	A	0.323953	0.58936	0.00637305	1e-200	ITGA2	0.152142	10546.6
rs2465811	12	70990054	C	T	0.29136	-0.353584	0.0064301	1e-200	PTPRB	0.0516263	3199.46
rs2472205	8	17924739	T	A	0.0406917	-1.11127	0.0155068	1e-200	ASAH1	0.0964125	6271.17
rs2473378	1	24050735	A	G	0.605092	0.0804661	0.00610844	1.25603e-39	ELOA	0.00309438	182.433
rs2486950	1	203174670	C	G	0.204768	-1.07368	0.00729506	1e-200	CHIT1	0.375436	35330
rs2493214	1	7994420	G	A	0.205119	-0.183352	0.00742701	1.46555e-134	TNFRSF9	0.0109625	651.451
rs2495366	1	2488930	A	G	0.503836	0.113124	0.00599281	1.77664e-79	TNFRSF14	0.00639814	378.466
rs2495396	1	151744928	C	T	0.500658	-0.314114	0.00620476	1e-200	TDRKH	0.0493337	3050.01
rs2495619	X	117884705	T	C	0.177332	0.815502	0.00674447	1e-200	IL13RA1	0.19404	14150.2
rs250736	5	76034355	A	G	0.171287	-0.139907	0.00818264	1.53462e-65	F2R	0.00555696	328.43
rs2509049	11	118966521	T	C	0.422917	-0.0526992	0.00637451	1.37151e-16	C2CD2L	0.0013556	79.7822
rs2509121	11	118928253	T	C	0.398564	0.172867	0.00610421	1.99986e-176	HYOU1	0.0143266	854.267
rs2509656	11	119208576	A	G	0.14329	0.154688	0.00849736	4.77639e-74	C1QTNF5	0.0058748	347.326
rs2515717	21	34662282	A	G	0.441891	0.514873	0.00604115	1e-200	IL10RB	0.130757	8841.14
rs2516600	14	52487766	C	T	0.536176	0.573733	0.00611418	1e-200	NID2	0.163723	11506.6
rs251906	19	39826838	G	C	0.101029	-0.115544	0.010788	9.09704e-27	GMFG	0.00242503	142.875
rs254415	5	77071703	T	G	0.294474	0.140067	0.0067785	7.40116e-95	TBCA	0.00815195	483.061
rs2544809	5	176885499	C	T	0.553889	-0.0508892	0.00616496	1.52405e-16	DBN1	0.00127981	75.3162
rs2556106	2	160654524	T	G	0.864338	-0.378822	0.00843645	1e-200	CD302	0.0336544	2046.89
rs25680	12	6554628	A	G	0.236193	0.288069	0.00698128	1e-200	CD27	0.0299415	1814.1
rs2569454	19	51523203	C	T	0.585004	0.576493	0.00640234	1e-200	KLK10	0.161369	11309.3
rs2569491	19	51584916	A	G	0.316304	0.402085	0.00649191	1e-200	KLK14	0.0699252	4418.76
rs2572925	8	143867905	T	C	0.403627	-0.43352	0.00613627	1e-200	LY6D	0.0904787	5846.81
rs2585035	15	65496475	G	T	0.627367	-0.28777	0.00610297	1e-200	CILP	0.038719	2367.33
rs25882	5	131411460	C	T	0.213396	0.243184	0.00759459	1e-200	CSF2	0.0198537	1190.52
rs2606145	15	51980311	A	G	0.762146	0.700482	0.00709785	1e-200	SCG3	0.177899	12718.4
rs2609983	8	57385366	A	G	0.485206	-0.289438	0.00603245	1e-200	PENK	0.0418505	2567.16
rs262493	2	63845066	A	C	0.717496	-0.0915977	0.00674243	4.89666e-42	MDH1	0.00340129	200.589
rs2630336	10	72648422	T	G	0.363661	-0.186106	0.00627745	3.7325e-193	PCBD1	0.0160301	957.501
rs2659067	19	51485622	G	A	0.912043	0.680996	0.0105871	1e-200	KLK7	0.0744055	4724.65
rs2660896	12	96423782	C	T	0.43191	0.0873013	0.00610217	1.99067e-46	LTA4H	0.00374009	220.645
rs2664153	19	51415252	A	G	0.636851	-0.397971	0.00601511	1e-200	KLK4	0.0732581	4646.03
rs2670824	17	72438972	G	C	0.925966	-0.218422	0.0118825	1.8395e-75	GPRC5C	0.00654107	386.976
rs2670910	11	64807136	A	G	0.0911491	-0.776178	0.0105925	1e-200	SNX15	0.0998154	6517.05
rs2673908	19	51627766	G	T	0.565825	-0.565245	0.00546051	1e-200	SIGLEC9	0.156982	10944.6
rs2685417	8	27807434	C	G	0.262308	-0.326901	0.00648575	1e-200	SCARA5	0.041357	2535.58
rs268891	19	51471983	C	A	0.645956	-0.189693	0.00638485	5.72796e-194	KLK6	0.0164586	983.525
rs2709865	7	158539572	C	T	0.934818	-0.269874	0.0124938	1.76604e-103	ESYT2	0.00887579	526.337
rs2724424	11	110261370	A	G	0.34827	0.0501624	0.00667389	5.63767e-14	FDX1	0.00114227	67.2128
rs2727784	11	116711141	T	C	0.624961	-0.065997	0.00611128	3.47216e-27	APOA1	0.00204177	120.249
rs2728104	4	88973006	C	T	0.108773	-0.141887	0.00991255	1.79102e-46	PKD2	0.00390323	230.308
rs273266	19	18283501	C	T	0.221458	-0.49846	0.00706599	1e-200	IFI30	0.085677	5507.44
rs2733910	16	21285281	T	C	0.255128	-0.412489	0.00720371	1e-200	CRYM	0.0646688	4063.63
rs2736831	1	26357656	A	C	0.680118	-0.402216	0.00678693	1e-200	EXTL1	0.0703919	4450.49
rs2739393	21	18934539	A	G	0.663348	-0.119593	0.00633215	1.46724e-79	CXADR	0.00638799	377.861
rs2740584	5	140561768	T	C	0.236756	-0.406133	0.00723595	1e-200	PCDHB15	0.0596116	3725.71
rs2741189	18	707511	C	G	0.219048	0.0856413	0.0073653	2.98126e-31	YES1	0.00250934	147.855
rs2741454	20	43974319	T	C	0.492338	-0.2259	0.00607016	1e-200	SDC4	0.0255094	1538.54
rs2744581	6	24502484	G	A	0.518509	-0.147127	0.00622242	1.33968e-123	ALDH5A1	0.0108083	642.191
rs2765501	1	157804648	A	G	0.389581	0.19908	0.00619679	1e-200	CD5L	0.01885	1129.17
rs2766588	6	35753227	C	T	0.603149	0.522485	0.00645428	1e-200	CLPS	0.130686	8835.65
rs2781375	14	65569597	G	A	0.429624	-0.0834534	0.00633513	1.25343e-39	MAX	0.00341325	201.297
rs2781668	6	131897278	T	C	0.165166	-0.235855	0.00804544	6.59174e-189	ARG1	0.0153406	915.672
rs2784773	10	81919800	C	T	0.643704	0.0631049	0.00646051	1.54775e-22	ANXA11	0.00182664	107.555
rs2789512	9	129855105	G	T	0.718716	-0.0607776	0.00662196	4.3843e-20	ANGPTL2	0.00149355	87.9131
rs2795054	9	112544702	T	A	0.754019	-0.220081	0.00694301	1e-200	PALM2	0.0179671	1075.32
rs2795108	9	75765478	C	T	0.144999	0.0627552	0.0086842	4.96021e-13	ANXA1	0.000976475	57.4474
rs2812378	9	34710260	A	G	0.655999	0.100692	0.00627116	5.1606e-58	CCL21	0.00457597	270.184
rs281439	19	10400110	C	G	0.77286	0.807	0.0070358	1e-200	ICAM5	0.22865	17422.3
rs2818979	13	21319423	C	T	0.687735	-0.364589	0.00610138	1e-200	IL17D	0.0570928	3558.75
rs2824805	21	19770734	C	G	0.173933	0.117783	0.00798944	3.44588e-49	TMPRSS15	0.00398651	235.241
rs2826851	21	22835946	G	A	0.272466	0.560986	0.00684415	1e-200	NCAM2	0.124767	8378.4
rs2834234	21	34894623	C	T	0.773085	-0.1279	0.00734102	5.55009e-68	GART	0.00573933	339.271
rs28362855	6	44234621	T	G	0.041761	-0.528749	0.0153734	1e-200	NFKBIE	0.0223756	1345.2
rs28362944	11	57365723	C	T	0.0471014	-0.436742	0.0139513	1e-200	SERPING1	0.0171222	1023.87
rs28362947	11	57369008	G	C	0.259067	0.254804	0.00694954	1e-200	UBE2L6	0.0249249	1502.38
rs28384500	19	55084982	G	A	0.113361	-0.995846	0.00967733	1e-200	LILRA2	0.199354	14634.2
rs28385609	6	123122464	T	C	0.137012	-1.02943	0.0085458	1e-200	SMPDL3A	0.250603	19654.4
rs28391135	7	632194	T	C	0.00367626	-0.58184	0.0511479	5.53095e-30	PDGFA	0.00247996	146.119
rs28399657	19	45318351	G	A	0.0320067	-0.617966	0.0165689	1e-200	BCAM	0.0236631	1424.49
rs28400019	14	31343494	A	G	0.111367	0.506571	0.00992839	1e-200	COCH	0.0507913	3144.95
rs28403575	14	24025340	T	C	0.0895159	-0.754078	0.0107428	1e-200	THTPA	0.0926905	6004.33
rs28403575	14	24025340	T	C	0.0895054	-0.201208	0.0106229	5.24324e-80	AP1G2	0.00659853	390.398
rs2848626	11	57283988	T	C	0.773376	-0.212621	0.00738042	1.66725e-182	TIMM10	0.0158467	946.371
rs28497692	8	82412691	T	G	0.0387853	-0.20784	0.0149947	1.0927e-43	FABP9	0.00322089	189.916
rs2854746	7	45960645	C	G	0.399562	0.450744	0.00601675	1e-200	IGFBP3	0.097486	6348.54
rs28547561	16	55860775	A	G	0.0543905	-1.13641	0.0133821	1e-200	CES1	0.132842	9003.72
rs28549760	4	75719517	C	A	0.147136	-0.600832	0.00890642	1e-200	BTC	0.0906014	5855.52
rs28563976	4	77097373	C	A	0.14311	-0.309939	0.00817181	1e-200	SCARB2	0.0235601	1418.13
rs2856876	22	23249440	A	C	0.127975	0.223344	0.00912114	2.06063e-132	IGLC2	0.0111335	661.729
rs28579419	X	2699645	T	G	0.139135	0.137453	0.00562301	5.71479e-132	XG	0.00452595	267.218
rs28587534	3	13612286	G	A	0.0176367	-1.35046	0.0253273	1e-200	FBLN2	0.063195	3964.78
rs28630677	2	242625961	T	C	0.0456688	-0.127843	0.0145517	1.55704e-18	DTYMK	0.00142463	83.8508
rs2868169	7	75464349	T	C	0.899267	-1.37335	0.0100273	1e-200	CCL24	0.341706	30508.3
rs28735437	15	88514855	C	G	0.145112	0.250759	0.00848236	4.53942e-192	NTRK3	0.0156011	931.472
rs2876803	13	84368785	A	T	0.178364	0.156957	0.00787119	1.80717e-88	SLITRK1	0.00722068	427.475
rs2881930	2	202075752	C	T	0.483335	0.179192	0.00624206	3.09742e-181	CASP10	0.0160371	957.924
rs28991009	1	11253684	T	G	0.00757178	-2.16169	0.0341375	1e-200	ANGPTL7	0.0702286	4439.39
rs2901785	1	174104743	A	G	0.460696	0.0619579	0.00615176	7.37904e-24	RABGAP1L	0.00190753	112.327
rs2907374	17	66520427	T	C	0.66447	-0.231143	0.00626552	1e-200	FAM20A	0.0238231	1434.35
rs291103	1	207107079	A	G	0.0457017	-0.518923	0.0175508	3.98107e-192	PIGR	0.0234883	1413.71
rs2922979	4	123748616	G	C	0.324763	-0.713267	0.00660772	1e-200	FGF2	0.22313	16880.8
rs2976388	8	143760256	A	G	0.414607	1.16316	0.00626483	1e-200	PSCA	0.656739	112449
rs2980370	8	86860127	G	A	0.500991	0.0970206	0.00596493	1.74381e-59	CA2	0.00470648	277.927
rs2981430	10	123311698	A	G	0.582482	-0.107184	0.00580823	4.85848e-76	FGFR2	0.00558789	330.268
rs2995310	10	135082810	T	C	0.894364	-0.71037	0.00991364	1e-200	ADAM8	0.095351	6194.85
rs3003599	9	130979181	G	A	0.806492	0.31284	0.00775403	1e-200	DNM1	0.0305473	1851.96
rs3007678	1	152012517	C	G	0.0471045	0.310151	0.0140783	1.47231e-107	S100A11	0.00863543	511.96
rs3014874	1	153337943	A	G	0.259937	-0.23507	0.0068633	1e-200	S100A12	0.0212599	1276.67
rs3020726	2	87016506	G	A	0.15488	0.344802	0.00822367	1e-200	CD8A	0.0311231	1887.99
rs3024505	1	206939904	A	G	0.149462	-0.135831	0.00872212	1.10739e-54	IL10	0.00469086	277
rs3027578	X	100664308	A	T	0.0144877	1.52679	0.0208303	1e-200	GLA	0.0665656	4191.33
rs30461	19	39789115	G	A	0.120616	-0.0879517	0.0100468	2.05494e-18	IFNL1	0.00164097	96.6052
rs30514	5	132114847	T	C	0.13905	-0.147097	0.0089967	4.3401e-60	SEPTIN8	0.00518068	306.075
rs307802	5	180019237	C	T	0.399788	0.122793	0.00602816	3.08958e-92	SCGB3A1	0.00723622	428.401
rs309559	5	82833369	G	A	0.480147	-0.630326	0.00594187	1e-200	VCAN	0.198342	14541.6
rs3097411	4	74738454	G	C	0.257529	0.659098	0.00718976	1e-200	CXCL1	0.166125	11709
rs3113676	4	102965043	C	T	0.98581	0.457074	0.0254331	3.25312e-72	BANK1	0.00584492	345.549
rs3116222	2	232873590	C	G	0.588072	0.0466159	0.00552007	3.04579e-17	NPPC	0.00105281	61.9431
rs3121560	1	968226	A	C	0.334492	-0.363801	0.0063232	1e-200	AGRN	0.0589246	3680.08
rs31226	5	53327571	C	T	0.600226	-0.128196	0.00619735	4.66337e-95	FST	0.00788694	467.232
rs3135932	11	117864063	G	A	0.160274	0.183359	0.00855191	5.57186e-102	IL10RA	0.00904972	536.746
rs3136630	10	5997820	T	C	0.303895	-0.251724	0.00666245	1e-200	IL15RA	0.0268088	1619.07
rs3136674	17	32682616	C	T	0.0569167	-0.473716	0.0128854	1e-200	CCL13	0.0240911	1450.88
rs3136791	8	42225183	G	T	0.0446257	-0.564358	0.0144946	1e-200	DKK4	0.027158	1640.74
rs31515	5	135288113	G	A	0.628963	-0.788645	0.00552001	1e-200	LECT2	0.290292	24040.4
rs3176787	12	9913134	A	G	0.451952	-0.0512959	0.00616866	9.13272e-17	CD69	0.00130349	76.7111
rs3176831	17	80272491	T	C	0.0404252	-1.10539	0.0158315	1e-200	CD7	0.0947964	6155.04
rs3181238	6	24654443	T	C	0.639211	0.294315	0.00635239	1e-200	KIAA0319	0.0399533	2445.94
rs320339	1	243870910	T	G	0.196877	0.06989	0.00795907	1.61771e-18	AKT3	0.00154468	90.9272
rs3211995	16	2089006	A	G	0.169029	-0.137535	0.00829172	8.65366e-62	SLC9A3R2	0.00531378	313.981
rs3212298	7	131193739	T	C	0.0449398	-0.555479	0.0143887	1e-200	PODXL	0.0264867	1599.08
rs3213239	19	44081059	GGGCC	G	0.59358	0.771209	0.00629971	1e-200	PINLYP	0.286965	23653.9
rs3217860	12	4399050	G	A	0.248529	-0.0612815	0.00732056	5.70558e-17	TIGAR	0.00140274	82.5606
rs3219175	19	7733855	A	G	0.0117649	1.40751	0.031227	1e-200	RETN	0.0460661	2838.24
rs33915960	1	196676713	T	G	0.202563	0.42054	0.00769177	1e-200	CFH	0.0571349	3561.53
rs33950747	19	36339247	T	C	0.0701112	-0.77797	0.0121901	1e-200	NPHS1	0.0789176	5035.71
rs33966350	4	111431444	A	G	0.0122316	-0.320886	0.0286109	3.42137e-29	ENPEP	0.00248811	146.601
rs33986943	17	41004637	A	G	0.105303	-0.85493	0.00954739	1e-200	AOC3	0.137723	9387.43
rs34000044	5	39342214	T	G	0.00140829	-1.38391	0.0807994	9.21086e-66	C9	0.00538674	318.315
rs34008398	2	69093413	A	G	0.0124496	-2.03542	0.0265978	1e-200	BMP10	0.101872	6666.53
rs34097845	17	56358429	T	C	0.0545943	-0.509413	0.0137692	1e-200	MPO	0.0267877	1617.76
rs34109856	6	46135884	G	C	0.0505944	-1.65859	0.0130049	1e-200	ENPP5	0.264279	21112.2
rs34126473	11	22703379	AT	A	0.303344	-0.117869	0.00683236	1.08918e-66	GAS2	0.00587196	347.157
rs34157438	1	8023586	T	C	0.166286	0.206164	0.00812277	4.08319e-142	PARK7	0.011785	700.91
rs34219043	7	29160604	T	C	0.191629	-0.841561	0.0075109	1e-200	CPVL	0.219418	16521.1
rs34221241	5	180057293	C	T	0.102199	-0.451425	0.00865725	1e-200	FLT4	0.0373962	2283.31
rs34231037	4	55972946	G	A	0.0326949	-1.32394	0.0164907	1e-200	KDR	0.110869	7328.74
rs34239095	15	89455768	G	C	0.276695	0.382563	0.00666575	1e-200	MFGE8	0.0585813	3657.3
rs34258285	16	8906914	C	A	0.0242924	-0.64294	0.0202038	1e-200	PMM2	0.0195957	1174.74
rs34262568	1	22313371	A	G	0.225953	0.230764	0.00706745	1e-200	CELA3A	0.0186274	1115.59
rs342706	13	92417058	C	T	0.277212	-0.866532	0.00690369	1e-200	GPC5	0.3009	25296.9
rs34324219	11	59623378	A	C	0.104902	-0.748316	0.00961685	1e-200	TCN1	0.105161	6907.08
rs34383631	11	60793330	T	C	0.396343	-0.128109	0.00611002	1.31069e-97	CD5	0.00785327	465.222
rs34407549	7	1608812	G	C	0.00808874	-0.283344	0.034596	2.61096e-16	PSMG3	0.00128828	75.8153
rs34440547	19	15582863	T	C	0.216235	-1.14024	0.00752445	1e-200	PGLYRP2	0.440691	46309.3
rs344560	19	6665020	C	T	0.946115	0.555496	0.0136622	1e-200	TNFSF14	0.0314633	1909.29
rs34509155	6	133067684	CT	C	0.287164	-0.707533	0.00678704	1e-200	VNN2	0.204948	15150.7
rs34523089	17	56436109	T	C	0.152004	0.149482	0.00869544	3.10742e-66	RNF43	0.00576045	340.526
rs34544762	9	92106813	T	C	0.2481	0.0922917	0.00713798	3.06196e-38	SEMA4D	0.00317791	187.374
rs34570682	2	208978937	A	G	0.298769	-0.711417	0.00672293	1e-200	CRYGD	0.212068	15818.7
rs34587557	11	119185677	C	T	0.0498789	-0.312379	0.0132189	1.84077e-123	MCAM	0.00924889	548.669
rs34587586	7	129938598	T	G	0.394555	-0.535276	0.006353	1e-200	CPA4	0.136889	9321.51
rs34593562	19	1083556	G	A	0.43246	-0.0710844	0.0062259	3.41822e-30	ARHGAP45	0.0024804	146.145
rs34687326	1	159799910	A	G	0.115491	-1.35698	0.00965035	1e-200	SLAMF8	0.376207	35446.4
rs34722692	19	3585519	A	G	0.110638	-0.424788	0.00973589	1e-200	GIPC3	0.0355105	2163.94
rs34772505	15	64276772	T	C	0.407245	0.384006	0.00637712	1e-200	DAPK2	0.071193	4505.02
rs348463	9	75547612	C	T	0.27399	0.0891548	0.00655244	3.67113e-42	ALDH1A1	0.00316225	186.448
rs34863121	1	109823458	T	C	0.0119595	0.733901	0.0284117	3.98107e-147	PSRC1	0.012729	757.777
rs34911341	3	10331519	T	C	0.00591925	1.38002	0.0377761	1e-200	GHRL	0.0224124	1347.47
rs34915583	12	2894419	C	T	0.0435476	-0.135033	0.0151791	5.78895e-19	FKBP4	0.00151893	89.4093
rs34926152	3	105264176	T	G	0.047466	-0.288336	0.0131804	4.38531e-106	ALCAM	0.0075178	445.198
rs34978105	4	146479247	A	C	0.53852	-0.0435305	0.00626869	3.80803e-12	SMAD1	0.000941829	55.4072
rs34985488	7	100817901	G	A	0.0808755	-0.115348	0.0111221	3.35815e-25	VGF	0.00197807	116.489
rs35012521	1	183532364	A	T	0.00961349	-0.982511	0.0298117	1e-200	NCF2	0.0183819	1100.61
rs35033974	19	43920612	T	G	0.121671	-0.343788	0.00673807	1e-200	TEX101	0.0252613	1523.19
rs35087277	19	13035722	C	T	0.0342484	-0.123596	0.0170004	3.59005e-13	FARSA	0.00101052	59.4523
rs35170645	4	76964956	G	A	0.519046	-0.243725	0.00609772	1e-200	CXCL11	0.0296578	1796.39
rs351855	5	176520243	A	G	0.293231	0.995087	0.00642032	1e-200	FGFR4	0.41043	40915.7
rs352045	4	74864687	G	T	0.873894	-0.575446	0.00892066	1e-200	CXCL5	0.072985	4627.35
rs35231465	11	102584135	A	G	0.0230777	-1.24305	0.020077	1e-200	MMP8	0.0696722	4401.58
rs35249183	1	12099345	G	A	0.0956417	0.332778	0.0104202	1e-200	TNFRSF8	0.019157	1147.92
rs35288880	2	119728472	T	C	0.184309	-0.324458	0.00790523	1e-200	MARCO	0.0316533	1921.2
rs35299026	19	49318380	A	G	0.045856	-1.55135	0.0146413	1e-200	HSD17B14	0.210601	15680.1
rs35310240	9	123516414	CT	C	0.568171	-0.0504	0.0064474	5.40505e-15	PSMD5	0.00124647	73.3515
rs35318931	X	38009121	A	G	0.0827582	-1.00311	0.00847651	1e-200	SRPX	0.152764	10597.5
rs353698	19	4240948	G	A	0.240238	0.0611568	0.00719817	1.95975e-17	YJU2	0.00136533	80.3558
rs35380043	3	191087740	T	A	0.0469337	-0.403099	0.0145621	1.1722e-168	CCDC50	0.0145365	866.974
rs35384521	7	56145825	A	G	0.0183951	-1.5156	0.0223982	1e-200	SUMF2	0.0829541	5316.58
rs35424555	13	20221516	G	A	0.123894	0.0906963	0.0094885	1.19399e-21	MPHOSPH8	0.00178573	105.142
rs35434391	1	161049509	T	G	0.109603	-0.438324	0.00969405	1e-200	NECTIN4	0.0374996	2289.87
rs35434411	10	121429394	A	G	0.0288718	0.18797	0.018257	7.36546e-25	BAG3	0.00198133	116.682
rs35489971	17	72700943	G	A	0.795776	1.23758	0.00747382	1e-200	CD300LF	0.497822	58264.2
rs35496925	22	38424607	G	A	0.0557565	0.145081	0.0135064	6.49083e-27	ANKRD54	0.00221631	130.551
rs35597368	4	55139771	C	T	0.114406	-0.425154	0.00936027	1e-200	PDGFRA	0.0366274	2234.59
rs35632913	11	118013263	GT	G	0.642189	-0.630914	0.00641435	1e-200	SCN4B	0.182931	13158.7
rs35700679	4	15960246	G	A	0.149403	0.705411	0.00786399	1e-200	FGFBP2	0.126473	8509.55
rs35713275	16	4431360	A	G	0.0603188	-0.896459	0.0131935	1e-200	VASN	0.0911012	5891.06
rs35770435	20	43788804	T	C	0.177024	0.345349	0.00759896	1e-200	PI3	0.0347509	2115.98
rs35835884	10	127708468	A	G	0.403881	0.117298	0.00627075	4.46478e-78	ADAM12	0.00662518	391.985
rs35916067	4	89935658	C	T	0.165118	-0.17267	0.00820646	2.77715e-98	FAM13A	0.00822022	487.139
rs360058	1	226076919	T	G	0.36116	-0.709071	0.00604422	1e-200	LEFTY2	0.232007	17755.3
rs36029876	20	4723988	A	C	0.103173	-0.360608	0.00992867	1e-200	PRND	0.0240644	1449.24
rs36043533	1	38079517	G	T	0.056565	0.468495	0.0129294	1e-200	RSPO1	0.0234261	1409.87
rs36055559	19	5799433	A	G	0.165093	-0.0845107	0.00888188	1.81803e-21	NRTN	0.00196888	115.947
rs36126250	1	159563701	G	T	0.0233531	-0.543398	0.0189832	3.26588e-180	APCS	0.0134694	802.459
rs36206512	X	135730217	C	A	0.0333673	-0.549965	0.0144882	1e-200	CD40LG	0.0195111	1169.57
rs362562	20	10243186	A	G	0.409617	-0.11109	0.00610893	6.80456e-74	SNAP25	0.00596886	352.921
rs363774	X	84563135	A	T	0.781455	-0.125361	0.00619469	4.63234e-91	POF1B	0.00536784	317.192
rs36518	19	51942903	A	G	0.137674	0.649675	0.00857945	1e-200	SIGLEC8	0.100218	6546.27
rs367070	19	54800500	G	A	0.223894	-0.655874	0.00704991	1e-200	LILRB1	0.149498	10331
rs367070	19	54800500	G	A	0.224181	-1.20903	0.00740665	1e-200	LILRA3	0.508468	60799
rs368322	21	30717151	T	C	0.606625	0.0461415	0.00621598	1.14446e-13	BACH1	0.00101611	59.7816
rs370517451	3	28283101	A	G	0.014378	-0.310605	0.0276437	2.71331e-29	CMC1	0.00273436	161.15
rs3731828	2	85806266	T	C	0.279685	-0.168263	0.00689697	1.8578e-131	VAMP8	0.0114077	678.214
rs373373105	3	52004097	CG	C	0.0110181	-1.43287	0.0303803	1e-200	ABHD14B	0.0447444	2752.99
rs3733897	5	134223593	G	A	0.132441	1.15648	0.00889875	1e-200	TXNDC15	0.307346	26079.3
rs3734643	6	125622832	G	A	0.192528	-0.866471	0.00784757	1e-200	HDDC2	0.233431	17897.6
rs3734960	7	154684153	C	T	0.270417	0.263434	0.00657628	1e-200	DPP6	0.0273831	1654.72
rs3735080	7	150217309	T	C	0.225275	-0.600187	0.0072917	1e-200	GIMAP7	0.125737	8452.92
rs3735169	7	150034378	G	A	0.251007	0.217323	0.00688622	1e-200	RARRES2	0.0177584	1062.61
rs3737240	1	150483355	T	C	0.383979	-0.66665	0.00643134	1e-200	ECM1	0.210246	15646.7
rs3737803	1	27960792	A	G	0.0774679	-0.178699	0.011385	1.6099e-55	FGR	0.00456433	269.494
rs3739038	2	238672703	G	C	0.236928	-0.0738863	0.00701624	6.23304e-26	LRRFIP1	0.00197397	116.247
rs374039502	13	108960385	A	T	0.0199655	0.758662	0.0219636	1e-200	TNFSF13B	0.0225241	1354.34
rs3740720	11	70053547	T	C	0.394384	0.0800052	0.00630403	6.62369e-37	FADD	0.00305762	180.26
rs3741085	11	57166969	T	C	0.117957	0.15012	0.00894922	3.74283e-63	PRG2	0.00468944	276.915
rs3741240	11	62186542	A	G	0.347788	-0.33612	0.00612629	1e-200	SCGB1A1	0.0512533	3175.1
rs3741414	12	57844049	T	C	0.233589	-0.655107	0.00716487	1e-200	INHBC	0.153663	10671.1
rs3742207	13	110818598	G	T	0.337995	-0.183892	0.00629927	2.40436e-187	COL4A1	0.0151331	903.098
rs3743249	15	99505423	T	G	0.263072	0.11285	0.00653132	6.85962e-67	IGF1R	0.00493779	291.654
rs3745540	19	51535130	G	A	0.576512	-1.16413	0.00633523	1e-200	KLK12	0.661732	114976
rs3747617	1	159912899	T	C	0.0536815	-0.482854	0.0134125	1e-200	IGSF9	0.0236877	1426
rs3750549	9	71831026	A	C	0.386591	0.0769487	0.00629623	2.38946e-34	FXN	0.00280824	165.516
rs3752102	15	93616014	A	C	0.465315	-0.222923	0.00594014	1e-200	RGMA	0.0247278	1490.2
rs3752404	7	142470574	G	A	0.417453	-0.137314	0.00614062	9.31108e-111	PRSS2	0.00917061	543.982
rs3754109	1	117601619	A	G	0.057786	0.751868	0.0133156	1e-200	TTF2	0.0615581	3855.35
rs375414	1	13821441	A	G	0.323986	0.336111	0.00655212	1e-200	LRRC38	0.0494854	3059.88
rs3754861	2	25393722	C	A	0.0798994	0.136212	0.0111607	2.93833e-34	POMC	0.00272797	160.772
rs3756011	4	187206249	A	C	0.390089	0.385293	0.0057661	1e-200	F11	0.0706387	4467.28
rs3756838	6	167371251	A	G	0.218236	0.449359	0.00713373	1e-200	RNASET2	0.0689	4349.18
rs3758938	11	67402362	G	T	0.302434	0.264076	0.00669214	1e-200	ACY3	0.0294241	1781.8
rs3760047	16	281299	A	G	0.80372	0.449638	0.00752306	1e-200	HBQ1	0.0637877	4004.49
rs3760739	19	51538561	T	G	0.345404	-0.449255	0.00635877	1e-200	KLK13	0.0912676	5902.9
rs3761376	21	43787038	A	G	0.241878	-0.286687	0.00684677	1e-200	TFF1	0.0301427	1826.66
rs3763978	12	71533534	G	C	0.395253	0.481314	0.00604321	1e-200	TSPAN8	0.110748	7319.75
rs3765963	1	9034598	G	A	0.422834	0.671305	0.00592092	1e-200	CA6	0.219958	16573.3
rs3768046	1	43766426	G	A	0.625353	0.194829	0.00592424	1e-200	TIE1	0.0177863	1064.3
rs3773244	3	78784770	A	G	0.193937	0.237563	0.00760815	1e-200	ROBO1	0.0176448	1055.68
rs3773862	3	196739538	T	C	0.442192	-0.404328	0.00615705	1e-200	MELTF	0.0806479	5155.81
rs3775291	4	187004074	T	C	0.289153	-1.15416	0.00674875	1e-200	TLR3	0.547603	71142.9
rs3782735	12	6885076	A	G	0.605385	0.17446	0.00619851	2.72898e-174	LAG3	0.0145421	867.31
rs3790646	1	214818846	G	A	0.0547636	-0.131513	0.0131009	1.03252e-23	CENPF	0.0017906	105.43
rs3791679	2	56096892	G	A	0.22629	0.205498	0.00666375	1e-200	EFEMP1	0.0147873	882.153
rs3795050	19	49520863	C	A	0.0617668	-0.107756	0.0128193	4.25207e-17	LHB	0.00134579	79.2043
rs3796622	4	983060	C	T	0.641871	0.521978	0.00629766	1e-200	IDUA	0.125263	8416.46
rs3796939	4	108948091	A	T	0.915372	-0.0973696	0.0114285	1.59735e-17	HADH	0.00146889	86.4594
rs3798969	6	69671585	G	A	0.626409	-0.916029	0.00633819	1e-200	ADGRB3	0.392738	38011.2
rs3803800	17	7462969	G	A	0.771642	-0.313426	0.00694532	1e-200	TNFSF13	0.0346204	2107.75
rs3804749	3	122833003	T	C	0.578913	-0.246739	0.00643128	1e-200	PDIA5	0.0296818	1797.88
rs3806417	1	156711623	A	C	0.325646	1.15549	0.00655111	1e-200	HDGF	0.586403	83330.5
rs3807505	7	16684247	C	G	0.371245	0.0835655	0.00687786	5.74116e-34	ANKMY2	0.00326006	192.234
rs3813202	1	1150764	A	G	0.0389418	-0.287528	0.0151224	1.32099e-80	TNFRSF4	0.00618808	365.963
rs3813356	6	132834518	T	C	0.440522	-0.582208	0.00613068	1e-200	STX7	0.167085	11790.2
rs3813948	1	207269858	C	T	0.0750244	-0.294784	0.0109798	8.95365e-159	C4BPB	0.0120606	717.506
rs3817672	3	195800811	T	C	0.545729	-0.50968	0.00599436	1e-200	TFRC	0.1288	8689.3
rs3826616	18	61654463	G	A	0.577909	-0.726838	0.0061289	1e-200	SERPINB8	0.257733	20407.8
rs3827905	14	21238318	A	G	0.657883	-0.163053	0.00427728	1e-200	EDDM3B	0.0119677	711.91
rs383369	19	54784130	C	T	0.200138	-1.14723	0.00754301	1e-200	LILRB2	0.421382	42802.5
rs3844049	12	117879324	C	T	0.436357	-0.109524	0.00590896	1.07127e-76	NOS1	0.00590058	348.859
rs3846167	3	9996426	C	T	0.259638	-0.210997	0.00690239	1e-200	PRRT3	0.0171157	1023.48
rs3856718	3	112996218	A	G	0.173905	0.200916	0.00806666	6.25173e-137	BOC	0.0115985	689.688
rs3859862	22	24997070	G	A	0.348675	0.250404	0.00594811	1e-200	GGT1	0.0284794	1722.92
rs3891245	16	16348287	G	T	0.226947	-0.502783	0.00723102	1e-200	NOMO1	0.0887003	5720.7
rs3892355	19	5696962	A	G	0.314733	-0.173111	0.00672049	2.57632e-146	LONP1	0.0129265	769.692
rs3917265	2	102778461	C	T	0.538432	-0.419897	0.00592996	1e-200	IL1RL2	0.0876359	5645.46
rs3917999	1	36933317	T	C	0.0122489	1.09206	0.0285048	1e-200	CSF3R	0.0288581	1746.51
rs393116	19	36348198	G	A	0.0455195	-0.435763	0.0149589	1.46555e-186	KIRREL2	0.0165004	986.067
rs400345	16	84328494	T	C	0.188685	-0.343463	0.00803002	1e-200	WFDC1	0.0361174	2202.31
rs400852	21	28216059	G	A	0.253162	0.0525499	0.00723457	3.76617e-13	ADAMTS1	0.00104424	61.4381
rs403731	7	107744217	G	A	0.412433	-0.625009	0.0061872	1e-200	LAMB1	0.189327	13726.3
rs40468	5	4982814	G	A	0.3523	-0.125441	0.00601961	1.92797e-96	ADAMTS16	0.00718118	425.119
rs4073054	1	161200487	A	C	0.635283	0.0648035	0.00615291	6.14045e-26	APOA2	0.00194603	114.599
rs4085749	1	196920148	T	C	0.227347	-1.03409	0.00739803	1e-200	CFHR2	0.375682	35367.1
rs4099470	11	65319986	T	C	0.0569315	0.857091	0.0129291	1e-200	LTBP3	0.0788823	5033.27
rs41264705	4	7780582	T	C	0.283144	1.08271	0.00688319	1e-200	AFAP1	0.475876	53363.5
rs41265164	1	153520203	A	G	0.0618087	0.372627	0.0130391	1.27644e-179	S100A4	0.0161035	961.957
rs41265459	3	140167490	A	T	0.00646656	2.30343	0.0378391	1e-200	CLSTN2	0.0681767	4300.19
rs41270291	1	15994251	A	G	0.00997756	-0.243039	0.0298232	3.65932e-16	DDI2	0.00116695	68.6663
rs41276696	12	1940514	A	G	0.0385822	-0.38046	0.0156365	9.09913e-131	LRTM2	0.0107386	638.001
rs4129267	1	154426264	T	C	0.395159	1.08819	0.0062887	1e-200	IL6R	0.566047	76664.7
rs41298373	10	7622009	A	G	0.0969424	0.164799	0.0105156	2.35668e-55	ITIH5	0.0047552	280.817
rs41302089	1	145475529	T	G	0.0147706	-0.598903	0.025832	6.53131e-119	HJV	0.0104395	620.042
rs41302235	1	206328803	C	T	0.191046	-0.621616	0.00772635	1e-200	CTSE	0.119436	7971.88
rs41306131	X	65253454	A	C	0.00940934	-1.34624	0.0249878	1e-200	VSIG4	0.0337853	2055.13
rs41313766	9	5231360	T	C	0.0189318	-0.65694	0.0232958	5.86138e-175	INSL4	0.0160314	957.583
rs41313926	1	203452409	A	G	0.0107385	-2.25612	0.0281612	1e-200	PRELP	0.108146	7126.9
rs41317268	10	98469114	G	A	0.191128	-0.229563	0.00763359	1.10154e-198	PIK3AP1	0.0162944	973.549
rs41341748	8	16012594	A	G	0.0104268	-1.53218	0.0277139	1e-200	MSR1	0.048445	2992.26
rs41398344	16	57394393	C	T	0.00919067	-0.797515	0.0318973	5.72796e-138	CCL22	0.0115836	688.795
rs41463245	7	75401263	T	C	0.00878295	-0.974693	0.0322546	1.34586e-200	CCL26	0.0165415	988.562
rs41485644	3	40500051	A	G	0.0447609	-0.135451	0.0150761	2.60016e-19	RPL14	0.00156894	92.3576
rs4149584	12	6442643	T	C	0.0159021	-0.28428	0.0230648	6.61912e-35	TNFRSF1A	0.00252939	149.039
rs423135	16	89740873	A	G	0.504082	0.776879	0.00617333	1e-200	DPEP1	0.30175	25399.3
rs4234090	2	241922182	T	C	0.364611	0.116414	0.00639119	3.94276e-74	SNED1	0.00627928	371.39
rs4234798	4	7219933	G	T	0.620086	-0.423658	0.00600083	1e-200	SORCS2	0.0845664	5429.46
rs4236047	6	35691640	T	C	0.716873	-0.211254	0.00685051	1e-200	FKBP5	0.018116	1084.4
rs4241577	4	76930776	A	C	0.238289	-0.152284	0.00658588	2.72898e-118	CXCL9	0.00841846	498.987
rs4242051	5	54198775	C	T	0.747052	0.190846	0.0069174	1.49968e-167	ESM1	0.0137651	820.32
rs4242896	12	8688999	C	A	0.569056	0.497343	0.00593428	1e-200	CLEC4D	0.121316	8114.66
rs4244437	5	158773117	A	G	0.688976	0.541982	0.00629253	1e-200	IL12B	0.125892	8464.82
rs4244437	5	158773117	A	G	0.688739	0.526007	0.00635793	1e-200	IL12A_IL12B	0.118629	7910.78
rs4247303	2	85554080	A	G	0.484868	-0.688213	0.00598766	1e-200	TGOLN2	0.236602	18216
rs4252624	17	37867647	T	G	0.0167183	0.595659	0.0226372	1.34896e-152	ERBB2	0.0116653	693.708
rs4253306	4	187174030	T	G	0.109008	-0.560938	0.00917843	1e-200	KLKB1	0.0611212	3826.2
rs4259	7	30543734	A	G	0.716717	-0.117125	0.00678821	1.04112e-66	GGCT	0.00557054	329.237
rs4280762	4	78352799	T	C	0.0953695	-0.087721	0.0104881	6.06876e-17	CXCL13	0.00132775	78.1412
rs4282187	4	95273145	C	T	0.615437	0.459153	0.00645591	1e-200	HPGDS	0.0997921	6515.36
rs4288784	11	113745608	G	C	0.0715813	-0.144248	0.0120848	7.65949e-33	USP28	0.00276562	162.998
rs429358	19	45411941	C	T	0.15891	-0.989696	0.00828304	1e-200	APOE	0.261835	20847.7
rs4316067	7	33081514	G	A	0.299729	-0.115747	0.00670611	9.42106e-67	NT5C3A	0.00562399	332.414
rs4343	17	61566031	A	G	0.49022	-0.46045	0.00615178	1e-200	ACE	0.105967	6966.27
rs4357289	8	21777476	A	G	0.429318	0.0543412	0.00618443	1.53922e-18	DOK2	0.00144698	85.1679
rs4380013	15	50759428	A	G	0.2018	0.0938581	0.00762463	8.01678e-35	USP8	0.00283796	167.273
rs4390169	1	155106054	G	A	0.509954	0.308195	0.00605336	1e-200	EFNA1	0.0474733	2929.25
rs4399275	10	85918938	G	T	0.427988	0.216467	0.00609766	1e-200	GPR15L	0.022943	1380.12
rs440277	19	45361224	A	G	0.305024	-0.174098	0.00656018	3.47536e-155	NECTIN2	0.0128505	765.11
rs4420350	12	8606973	A	G	0.779728	0.611453	0.00737719	1e-200	CLEC6A	0.128428	8660.45
rs4424913	16	1698528	T	C	0.174565	0.0601855	0.0084186	8.73373e-13	JPT2	0.00104389	61.4176
rs4442925	19	54554950	T	C	0.453175	0.507513	0.00614775	1e-200	OSCAR	0.127655	8600.74
rs4498684	X	45059412	A	C	0.204271	-0.138345	0.00603261	2.17771e-116	DIPK2B	0.00622198	367.98
rs4511075	1	178518636	A	G	0.520914	-0.281562	0.00613433	1e-200	ANGPTL1	0.0395692	2421.46
rs45437096	20	3844929	T	C	0.139568	-0.124973	0.00926814	1.93955e-41	MAVS	0.00375115	221.3
rs45448395	6	43189645	A	G	0.100719	-0.455126	0.00991945	1e-200	DNPH1	0.0375232	2291.37
rs45461899	9	94830356	A	C	0.0234252	-0.562526	0.0205197	1.87068e-165	SPTLC1	0.0144778	863.422
rs4548095	7	100226665	T	C	0.642711	0.169415	0.00999805	2.10281e-64	PCOLCE	0.0131816	785.086
rs4549181	20	23728873	T	C	0.307582	-0.570915	0.00687166	1e-200	CST1	0.138836	9475.49
rs45499297	16	3115272	C	T	0.103535	-0.383138	0.0100146	1e-200	IL32	0.0272497	1646.44
rs45521631	20	56195349	T	C	0.0254441	-0.914682	0.0196272	1e-200	ZBP1	0.041492	2544.21
rs45558732	11	118402962	T	G	0.0323775	-1.00485	0.0176717	1e-200	TMEM25	0.0632677	3969.64
rs4564157	1	161178155	A	G	0.592708	-0.119001	0.00624891	7.44732e-81	ADAMTS4	0.00683719	404.616
rs4591185	17	48909434	A	T	0.639321	-0.669852	0.00644271	1e-200	WFIKKN2	0.206932	15335.7
rs460879	16	89712889	T	C	0.425703	-0.0908033	0.00627512	1.86509e-47	CHMP1A	0.00403159	237.912
rs4619875	4	153701130	T	C	0.398124	0.154976	0.00624402	5.47016e-136	ARFIP1	0.0115102	684.38
rs4626350	5	30839451	A	G	0.537918	0.498155	0.00613721	1e-200	CDH6	0.123366	8271.05
rs4646787	17	19649249	G	A	0.659576	0.473504	0.00631295	1e-200	ALDH3A1	0.100684	6580.14
rs4661012	1	156885491	G	T	0.36494	-0.211366	0.00628385	1e-200	PEAR1	0.0207079	1242.82
rs466776	12	65337689	A	G	0.44958	-0.182121	0.00592476	1e-200	WIF1	0.0164154	980.9
rs4674100	2	217480424	A	G	0.292601	-0.066021	0.00686196	6.4998e-22	IGFBP2	0.00180441	106.244
rs4680	22	19951271	A	G	0.508173	-0.450944	0.00619299	1e-200	COMT	0.101648	6650.25
rs4686837	3	186739677	A	G	0.312673	-0.169751	0.00643537	2.46037e-153	ST6GAL1	0.0123854	737.066
rs4687552	3	52838402	C	T	0.335038	0.259964	0.00623222	1e-200	ITIH4	0.0301125	1824.78
rs4690097	4	3445745	T	C	0.683322	-0.490531	0.00662392	1e-200	HGFAC	0.104137	6832.03
rs471994	11	102697731	A	G	0.369395	-0.456829	0.00643224	1e-200	MMP1	0.0972267	6329.83
rs4742081	9	5334933	G	C	0.230891	0.158992	0.0072684	4.54988e-106	RLN2	0.00897791	532.448
rs4746	6	38650628	G	T	0.449077	-0.325834	0.00612216	1e-200	GLO1	0.0525333	3258.79
rs4748650	10	20583239	C	A	0.206635	0.0779119	0.00743221	1.03419e-25	PLXDC2	0.00199028	117.21
rs4749125	10	26727636	C	G	0.604913	-0.216061	0.00621318	1e-200	APBB1IP	0.0223135	1341.39
rs474918	1	160771197	T	C	0.77905	-0.594363	0.00739071	1e-200	LY9	0.121617	8137.56
rs4751995	10	118397884	G	A	0.517857	1.13311	0.00617526	1e-200	PNLIPRP2	0.64115	105010
rs4757282	11	15126744	T	G	0.757294	-0.131509	0.00712083	3.72649e-76	CALCB	0.00635749	376.046
rs4759533	12	131456252	A	G	0.927172	0.758144	0.0116242	1e-200	ADGRD1	0.0776233	4946.17
rs4762	1	230845977	A	G	0.116396	0.710977	0.00950971	1e-200	AGT	0.103977	6820.29
rs4767884	12	120661977	C	T	0.776575	0.768777	0.00735735	1e-200	PXN	0.205091	15164
rs477025	16	57508960	C	T	0.5207	0.0473783	0.00612979	1.08243e-14	CIAPIN1	0.00112043	65.9259
rs4770465	13	24168742	G	A	0.307383	0.238409	0.00621766	1e-200	TNFRSF19	0.0242018	1457.72
rs4778639	15	81600451	G	T	0.0862564	-0.944394	0.0106521	1e-200	IL16	0.140589	9614.72
rs4792800	17	16845167	G	A	0.10567	-0.165758	0.00959203	6.56599e-67	TNFRSF13B	0.00519312	306.814
rs4804774	19	7772173	C	G	0.245024	-0.418699	0.00612323	1e-200	CD209	0.0648598	4076.47
rs4804774	19	7772173	C	G	0.245513	-0.372548	0.00604972	1e-200	CLEC4M	0.0514187	3185.89
rs4808628	19	17487620	A	G	0.953873	-0.322674	0.0145489	5.52077e-109	BST2	0.00916228	543.484
rs4819959	22	17586631	A	G	0.498622	0.836295	0.00624025	1e-200	IL17RA	0.349692	31604.7
rs4820294	22	38071043	A	G	0.333278	-0.27856	0.00640071	1e-200	LGALS1	0.0344841	2099.16
rs4821544	22	37258503	C	T	0.31276	-0.81596	0.00666226	1e-200	PVALB	0.286212	23566.9
rs4821544	22	37258503	C	T	0.312824	-0.100835	0.00677975	4.93515e-50	TST	0.0043714	258.053
rs4822754	22	27012894	G	A	0.535288	-0.152485	0.00607804	6.76083e-139	CRYBB1	0.0115679	687.851
rs4830563	X	16762158	A	G	0.298636	-0.0561531	0.00558211	8.34449e-24	SYAP1	0.00132088	77.736
rs4832496	2	17752538	A	G	0.278267	0.311384	0.00615521	1e-200	VSNL1	0.0389458	2381.76
rs4846914	1	230295691	A	G	0.585729	0.287041	0.00605377	1e-200	GALNT2	0.0399852	2447.97
rs486055	11	102650424	T	C	0.153643	-0.395338	0.00855632	1e-200	MMP10	0.0406475	2490.24
rs486906	1	179863237	T	G	0.615101	0.720011	0.00635811	1e-200	TOR1AIP1	0.245472	19121
rs487174	1	46009536	G	A	0.90279	0.102404	0.0104062	7.52489e-23	PRDX1	0.00184061	108.379
rs4873	5	89703641	G	C	0.272417	-0.177234	0.00690788	3.55631e-145	CETN3	0.012452	741.085
rs4878690	9	37422656	T	C	0.320592	0.263919	0.00654229	1e-200	GRHPR	0.0303427	1839.17
rs4880140	9	139658576	C	G	0.774479	0.652134	0.00723773	1e-200	LCN15	0.148559	10254.9
rs4883201	12	9082581	G	A	0.103844	-0.288167	0.0103753	8.8308e-170	M6PR	0.0154555	922.642
rs4886632	15	75173925	T	G	0.548734	0.203834	0.00627602	1e-200	MPI	0.0205768	1234.79
rs4891780	18	67524383	T	C	0.469716	-0.259478	0.00619285	1e-200	CD226	0.0335409	2039.75
rs4900235	14	94988702	T	C	0.219335	0.75165	0.0073342	1e-200	SERPINA12	0.193479	14099.5
rs4905957	14	100837230	T	C	0.739132	0.232074	0.0069926	1e-200	WARS	0.0207695	1246.6
rs4915946	1	64609035	G	C	0.179625	-0.359255	0.00779893	1e-200	ROR1	0.0380378	2324.03
rs4924450	15	40597229	A	G	0.708721	-0.151836	0.00670636	1.72584e-113	PLCB2	0.0095184	564.811
rs4941543	13	46708291	C	T	0.904573	-1.44745	0.0103989	1e-200	LCP1	0.361703	33305.4
rs4949912	1	86063089	A	G	0.266095	-0.129618	0.00676716	8.96809e-82	CCN1	0.00656201	388.223
rs4950928	1	203155882	C	G	0.790648	0.670303	0.00725933	1e-200	CHI3L1	0.148742	10269.7
rs4959788	6	3264526	T	C	0.803234	-0.178825	0.00790015	1.92752e-113	PSMG4	0.0101083	600.173
rs4962104	9	136087047	C	T	0.777841	0.696605	0.00621278	1e-200	OBP2B	0.16771	11843.2
rs497078	1	15767036	T	C	0.0993818	-0.551695	0.00961396	1e-200	CTRC	0.0544848	3386.82
rs4970991	1	151004003	C	T	0.779613	0.0637795	0.00761012	5.25291e-17	TNFAIP8L2	0.00139784	82.2716
rs4971154	1	157771880	T	C	0.492187	-0.342285	0.00600106	1e-200	FCRL1	0.0585652	3656.24
rs4972221	2	88870632	T	A	0.663217	0.119599	0.00654813	1.58271e-74	EIF2AK3	0.00638985	377.972
rs498045	11	66362997	G	A	0.511968	0.466453	0.00607796	1e-200	CCS	0.108727	7169.87
rs4982325	14	21156836	T	C	0.11822	0.651891	0.00916531	1e-200	ANG	0.0885995	5713.56
rs4985556	16	70694000	A	C	0.115954	-1.09202	0.0098323	1e-200	IL34	0.244485	19019.3
rs4986791	9	120475602	T	C	0.0614398	-0.330605	0.0131308	7.01455e-140	TLR4	0.0126055	750.335
rs5030377	19	10393234	G	A	0.374219	-0.109719	0.00538438	2.6644e-92	ICAM4	0.00563822	333.26
rs5035	17	42338998	G	T	0.042468	-0.146018	0.0148994	1.12254e-22	SLC4A1	0.00173404	102.093
rs504122	13	80911525	A	G	0.358984	-0.0842388	0.00646892	9.16431e-39	SPRY2	0.00326587	192.577
rs510379	1	28535233	C	T	0.363501	0.108612	0.0064113	2.25372e-64	ATP5IF1	0.0054587	322.59
rs520733	17	72595825	A	G	0.672595	-0.351058	0.00620973	1e-200	CD300E	0.0542784	3373.25
rs528128538	3	93587539	T	C	0.0026714	-0.979726	0.0584168	3.9564e-63	PROS1	0.00511466	302.154
rs528749486	1	1434508	T	C	0.0129744	-1.4944	0.0272606	1e-200	VWA1	0.0571978	3565.69
rs536130717	11	82741319	A	G	0.0018709	-1.60028	0.0669215	2.25424e-126	PRCP	0.00956443	567.568
rs536340612	16	14658120	C	T	0.00399407	-1.36172	0.0474513	4.14e-181	PLA2G10	0.0147531	880.083
rs5370	6	12296255	T	G	0.223027	0.261816	0.00725055	1e-200	EDN1	0.0237567	1430.25
rs542275	11	111431614	T	C	0.607299	0.361326	0.0058862	1e-200	LAYN	0.062272	3903.03
rs543674622	6	70987126	G	A	0.00284091	1.47426	0.0606656	1.89234e-130	COL9A1	0.012314	732.768
rs547921381	22	19711755	T	C	0.00442525	-0.990816	0.0498497	6.55541e-88	GP1BB	0.00865023	512.845
rs549884121	6	43515521	CTA	C	0.00583894	-0.337032	0.0395812	1.66648e-17	TJAP1	0.00131875	77.6107
rs550761239	15	44670474	T	C	0.00408365	0.592805	0.0529439	4.22474e-29	GOLM2	0.00285841	168.482
rs550999731	21	47555017	G	C	0.00343041	-0.844495	0.0595654	1.26096e-45	FTCD	0.00487616	287.996
rs5511	14	95033595	T	A	0.225629	0.611695	0.00729244	1e-200	SERPINA4	0.130751	8840.66
rs555247	6	49710105	A	G	0.462367	0.486541	0.00526679	1e-200	CRISP2	0.117691	7839.82
rs55649245	2	241793545	A	G	0.31933	-0.280817	0.00655098	1e-200	AGXT	0.034281	2086.35
rs55677935	2	62228013	T	C	0.0166329	-0.686011	0.0246793	4.72063e-170	COMMD1	0.0153949	918.965
rs55706902	1	11724708	C	T	0.18039	-0.347906	0.00779295	1e-200	DRAXIN	0.035791	2181.66
rs55709272	2	113867288	C	T	0.437964	-0.214121	0.00616244	1e-200	IL1RN	0.022571	1357.22
rs55714927	17	7080316	T	C	0.188601	-0.187713	0.00763674	2.05116e-133	ASGR1	0.0107844	640.754
rs55744193	10	75672059	A	G	0.00715252	-0.798817	0.0345717	4.01791e-118	PLAU	0.00906288	537.533
rs55762812	3	30512593	G	A	0.10546	-0.0700179	0.0093016	5.1713e-14	TGFBR2	0.000924987	54.4155
rs55763631	19	5293583	A	C	0.0464049	0.652645	0.0153433	1e-200	PTPRS	0.0376974	2302.42
rs55776147	5	156400808	G	A	0.630207	-0.226357	0.00605216	1e-200	TIMD4	0.0238814	1437.95
rs55796634	5	149792337	T	C	0.104839	-0.0872103	0.00931147	7.5405e-21	CD74	0.00142754	84.0224
rs55797991	4	100771395	T	C	0.151847	-0.0590917	0.00864697	8.2699e-12	DNAJB14	0.000899422	52.9102
rs55798945	16	669708	G	T	0.302585	0.272628	0.00653577	1e-200	WFIKKN1	0.0313696	1903.43
rs558593	11	118562520	T	C	0.320173	0.872117	0.00655179	1e-200	TREH	0.331103	29093
rs55861089	11	1783757	G	A	0.105178	-0.492405	0.00988826	1e-200	CTSD	0.045639	2810.66
rs55870502	16	87927222	C	T	0.199163	0.808502	0.00759786	1e-200	CA5A	0.208519	15484.2
rs55895668	8	145001031	C	T	0.439232	0.181251	0.00624988	6.45654e-185	OPLAH	0.0161833	966.805
rs55924827	12	5546570	C	G	0.111402	-0.230155	0.00981156	1.10917e-121	NTF3	0.0104874	622.921
rs55933700	11	119293913	T	G	0.0241665	-1.07325	0.0205756	1e-200	THY1	0.0543277	3376.49
rs55965570	9	130841000	A	G	0.199819	-0.0942691	0.00778307	9.11591e-34	PTGES2	0.0028418	167.5
rs55998424	10	135173022	C	T	0.0398764	0.507389	0.0157243	1e-200	FUOM	0.0197131	1181.92
rs56007204	10	99625319	T	C	0.203517	-0.781652	0.00683691	1e-200	CRTAC1	0.198077	14517.3
rs56044100	2	62735706	G	A	0.885522	-0.266289	0.0094544	1.5417e-174	EHBP1	0.0143767	857.299
rs56048668	5	149460542	C	A	0.0058371	-1.50454	0.0384358	1e-200	CSF1R	0.0262719	1585.77
rs560504414	17	4961405	C	T	0.00310741	-0.522582	0.0548529	1.61957e-21	MINK1	0.00169194	99.6108
rs56101188	19	586745	C	T	0.0925856	0.218461	0.0102111	1.50661e-101	BSG	0.00801912	475.126
rs561241	13	113760034	C	T	0.116255	-0.758729	0.00941416	1e-200	F7	0.118288	7884.98
rs56180593	5	149740732	T	C	0.00474404	-0.533538	0.044053	9.20662e-34	TCOF1	0.00268809	158.416
rs56239087	17	78970499	T	C	0.180745	0.0861511	0.00802937	7.39946e-27	BAIAP2	0.00219805	129.473
rs562442365	1	47184700	A	G	0.00801592	-0.515765	0.0353777	3.83266e-48	EFCAB14	0.0042305	249.7
rs56273319	4	88413024	G	A	0.374879	0.700583	0.00635001	1e-200	SPARCL1	0.230041	17559.9
rs56362513	15	65801720	C	T	0.0193085	0.948856	0.0212134	1e-200	IGDCC4	0.0340966	2074.74
rs56393506	6	161089307	T	C	0.171834	0.722247	0.00841814	1e-200	LPA	0.148466	10247.3
rs56659624	4	7069377	C	G	0.0944881	-0.0811361	0.0105025	1.11481e-14	GRPEL1	0.0011265	66.2833
rs56801796	11	73090265	G	A	0.215993	0.368634	0.00679098	1e-200	RELT	0.0460236	2835.49
rs56870134	5	97773523	T	C	0.556747	0.170754	0.00606188	1.42561e-174	RGMB	0.0143907	858.147
rs56944668	12	94243853	T	C	0.15847	-0.0970322	0.00844221	1.41906e-30	CRADD	0.00251118	147.964
rs569966216	4	177816159	A	T	0.00402191	-0.963337	0.0484394	5.22516e-88	VEGFC	0.00743479	440.245
rs57092250	16	5003700	G	A	0.124203	0.135946	0.00942017	3.28473e-47	PPL	0.00402067	237.265
rs5743618	4	38798648	A	C	0.270442	0.495475	0.00753064	1e-200	TLR1	0.096874	6304.41
rs5743659	11	71709878	A	G	0.00567901	-0.524902	0.0394175	1.85652e-40	IL18BP	0.00311161	183.453
rs5744441	5	140016847	A	G	0.227735	-0.312667	0.00719978	1e-200	CD14	0.0343867	2093.01
rs574476364	6	46685732	T	C	0.00115782	-1.40453	0.0907967	5.62082e-54	PLA2G7	0.00456278	269.402
rs5745687	7	81359051	T	C	0.062969	-0.183077	0.0120856	7.76962e-52	HGF	0.00395529	233.391
rs5746011	1	12250004	C	T	0.0375857	-0.382463	0.0155106	3.00608e-134	TNFRSF1B	0.0105826	628.636
rs5749246	22	31681062	G	A	0.217686	-0.330403	0.0070497	1e-200	PIK3IP1	0.0371817	2269.71
rs5750281	22	22327787	T	C	0.0446797	-0.132063	0.0148094	4.7698e-19	PPM1F	0.00148885	87.6363
rs5751777	22	24267047	T	C	0.585093	-1.03507	0.00629373	1e-200	GSTT2B	0.52017	63715.2
rs57529409	21	42718262	T	C	0.0596754	-1.08702	0.0130145	1e-200	FAM3B	0.132611	8985.65
rs5760275	22	24643449	G	C	0.205644	0.32916	0.00756265	1e-200	GGT5	0.0353977	2156.81
rs57682907	10	97155873	G	T	0.06548	0.0848885	0.0123253	5.6846e-12	SORBS1	0.000881911	51.8792
rs576859558	14	103609198	G	T	0.00351483	-0.579348	0.0532292	1.37373e-27	TNFAIP2	0.00235117	138.513
rs5804316	13	67794402	AT	A	0.887078	-0.335258	0.00948177	1e-200	PCDH9	0.0225179	1353.96
rs58160054	9	117902853	C	G	0.2988	-0.256606	0.0062526	1e-200	TNC	0.0275922	1667.72
rs5848	17	42430244	T	C	0.290191	-0.249898	0.00622739	1e-200	GRN	0.0257265	1551.98
rs58583086	4	120556362	G	A	0.622966	-0.158717	0.00634043	2.71019e-138	PDE5A	0.0118337	703.845
rs58697961	17	1665424	A	G	0.352257	-0.283102	0.00627517	1e-200	SERPINF1	0.0365745	2231.24
rs587668	4	20190972	T	C	0.698153	-0.0564705	0.0069025	2.81125e-16	SLIT2	0.00134404	79.1007
rs5893603	8	103250839	CG	C	0.0777032	0.197452	0.0116485	1.89409e-64	RRM2B	0.00558808	330.279
rs59055395	19	6873522	C	T	0.122821	0.447772	0.00931493	1e-200	ADGRE1	0.0432021	2653.81
rs59104426	8	67172949	A	T	0.0348704	-0.657053	0.0164535	1e-200	CRH	0.0290585	1759
rs59265584	8	144950715	C	T	0.133246	-0.528646	0.0090394	1e-200	EPPK1	0.064552	4055.79
rs59291670	17	42991449	T	C	0.019887	0.254231	0.0203659	9.21934e-36	GFAP	0.0025196	148.461
rs59321237	6	101329742	T	C	0.0295834	0.723556	0.0182499	1e-200	GRIK2	0.0300594	1821.46
rs5934255	X	15664386	A	G	0.291733	0.146135	0.00500302	1.47231e-187	ACE2	0.00882513	523.306
rs5942957	X	109778405	A	C	0.394585	-0.293712	0.00461408	1e-200	CHRDL1	0.0412161	2526.57
rs59648931	11	124767067	C	T	0.245921	-0.10915	0.00697119	2.9662e-55	ROBO4	0.00441865	260.855
rs59699597	X	16493695	T	C	0.282945	-0.15034	0.00565292	7.72681e-156	S100G	0.00917136	544.027
rs59735493	16	31133100	A	G	0.298888	0.111969	0.00620337	7.94145e-73	PRSS8	0.00525438	310.452
rs599816	11	75293982	A	G	0.551031	0.129775	0.00629524	2.02116e-94	SERPINH1	0.00833306	493.883
rs60087251	8	86202523	C	A	0.0648466	-0.515256	0.0124904	1e-200	CA13	0.0321993	1955.44
rs6011040	20	62337406	G	A	0.672407	-0.300495	0.00636823	1e-200	TNFRSF6B	0.0397806	2434.93
rs601338	19	49206674	A	G	0.50093	0.886048	0.00621073	1e-200	KLK1	0.392539	37979.6
rs6032259	20	44141331	G	A	0.531972	0.0977248	0.00383073	1.49624e-143	SPINT3	0.00475554	280.838
rs60340208	6	150301195	AG	A	0.164643	-0.631941	0.00825662	1e-200	ULBP2	0.10985	7253.04
rs6042675	20	1485256	C	G	0.406233	-0.0804199	0.00615281	4.85848e-39	NSFL1C	0.00311995	183.946
rs6048	X	138633280	G	A	0.292777	0.340294	0.00549114	1e-200	F9	0.0479548	2960.46
rs6050446	20	25195509	G	A	0.96954	1.90821	0.018073	1e-200	ENTPD6	0.215069	16103.9
rs6059134	20	31754236	A	T	0.043347	-0.431683	0.0144871	4.1783e-195	BPIFA2	0.0154552	922.621
rs6063502	20	48955595	G	A	0.367148	-0.055927	0.00644794	4.18504e-18	CEBPB	0.0014535	85.5526
rs606911	17	46908228	A	G	0.15827	0.0734897	0.00833167	1.1392e-18	CALCOCO2	0.00143898	84.6964
rs6073958	20	44551855	C	T	0.20196	-0.501311	0.00737037	1e-200	PLTP	0.0810092	5180.94
rs607860	12	52913029	T	C	0.406835	-0.0926862	0.00604255	4.20146e-53	KRT5	0.00414624	244.705
rs60955532	19	55253196	A	C	0.551455	0.616697	0.00606389	1e-200	KIR2DL2	0.188144	13620.6
rs610060	3	52273421	A	G	0.502187	-0.0636652	0.00610138	1.72425e-25	TWF2	0.00202659	119.353
rs61318481	4	7433863	G	C	0.17798	0.616582	0.00769713	1e-200	PSAPL1	0.111241	7356.42
rs6136	1	169563951	G	T	0.107715	-0.413289	0.00979465	1e-200	SELP	0.0328335	1995.27
rs6136442	20	18607626	T	A	0.369273	-0.155608	0.00637165	1e-131	DTD1	0.0112793	670.493
rs61394658	1	109873290	A	G	0.223279	-0.184468	0.00723691	2.5527e-143	SORT1	0.0118028	701.983
rs61451658	19	10451920	T	C	0.308541	0.30914	0.00639019	1e-200	ICAM3	0.0407774	2498.54
rs61652119	11	20955270	A	G	0.0472854	0.773224	0.013986	1e-200	NELL1	0.053868	3346.29
rs61664415	16	12888077	CA	C	0.195573	0.813809	0.00787936	1e-200	CPPED1	0.208387	15471.9
rs61734554	11	64001633	A	G	0.00519873	0.975221	0.0426823	1.51705e-115	PRDX5	0.00983716	583.913
rs61736408	11	35456061	C	T	0.158031	-0.481066	0.00807515	1e-200	PAMR1	0.0615854	3857.16
rs61737993	X	47486217	T	C	0.00156907	-1.29013	0.0628851	1.56171e-93	CFP	0.00521504	308.115
rs61738953	10	14862082	G	C	0.0332903	-1.09402	0.0176823	1e-200	CDNF	0.0770361	4905.63
rs61740117	19	14024269	T	C	0.012738	-0.325775	0.026645	2.2444e-34	CC2D1A	0.00266931	157.306
rs61746217	17	79993919	T	C	0.00425054	-0.732268	0.0451653	4.07756e-59	DCXR	0.00453904	267.994
rs61746508	6	116600616	A	C	0.0153825	-0.426725	0.025184	2.11934e-64	TSPYL1	0.00551595	325.993
rs61751211	4	84223426	C	T	0.01055	-0.796557	0.0334459	2.26464e-125	HPSE	0.0132468	789.018
rs61753651	11	124626569	A	G	0.00359239	-1.83917	0.0488847	1e-200	ESAM	0.0242155	1458.56
rs61753672	8	38869207	A	G	0.00541643	0.876234	0.0406704	5.92925e-103	ADAM9	0.00827227	490.25
rs61754131	11	102248406	G	A	0.00209692	-0.696158	0.0672672	4.2228e-25	BIRC2	0.00202822	119.449
rs61754171	12	56737257	G	A	0.0179759	-0.581952	0.023937	1.46893e-130	STAT2	0.0119569	711.257
rs61764920	1	19611978	G	A	0.0909815	-0.314245	0.0107731	4.75335e-187	AKR7L	0.016334	975.956
rs61779759	1	66161965	A	G	0.17314	-0.270212	0.00798028	1e-200	LEPR	0.0209059	1254.96
rs61801180	1	161688764	C	G	0.0570787	1.36803	0.0131948	1e-200	FCRLB	0.201452	14827.1
rs61811427	1	152968419	T	C	0.556056	0.233085	0.00575068	1e-200	SPRR3	0.0268229	1619.94
rs61821108	1	207590852	A	G	0.108331	-0.281538	0.00949022	2.09894e-193	CR2	0.015313	914.003
rs61822669	1	207421214	A	G	0.224806	-0.457063	0.00725752	1e-200	CD55	0.0728116	4615.49
rs61837633	1	223444182	T	G	0.391126	-0.376088	0.00625287	1e-200	SUSD4	0.0673679	4245.49
rs61854835	10	70038894	G	A	0.246961	0.576259	0.00719723	1e-200	PBLD	0.123513	8282.3
rs61886532	11	49235327	G	A	0.0492774	0.193847	0.0143902	2.3222e-41	FOLH1	0.00352087	207.667
rs61905116	11	116649538	G	A	0.06241	0.110287	0.013003	2.22075e-17	ZPR1	0.00142346	83.7818
rs61976127	14	95097666	G	A	0.177344	-0.444661	0.00816933	1e-200	SERPINA3	0.057693	3598.45
rs62007832	15	78557720	G	C	0.211104	0.143194	0.00725414	9.85598e-87	DNAJA4	0.00682961	404.164
rs62057151	17	43903842	T	C	0.222669	1.10072	0.00739198	1e-200	LRRC37A2	0.41942	42459.3
rs62087200	17	72459776	A	G	0.0538212	-0.580515	0.0127087	1e-200	CD300A	0.0343229	2088.99
rs62113212	19	51360840	T	C	0.070951	-0.0996953	0.00745059	7.82348e-41	KLK3	0.00131032	77.1136
rs62119321	19	45172785	C	T	0.0276276	0.602436	0.0184131	1e-200	CEACAM19	0.0194997	1168.87
rs62129966	19	48374950	A	C	0.159541	-0.363145	0.00832324	1e-200	SULT2A1	0.0353654	2154.77
rs62184283	2	190665905	A	G	0.198752	0.0563757	0.00789772	9.45366e-13	PMS1	0.00101226	59.5549
rs62193248	2	230596917	T	A	0.330042	-0.275561	0.00629915	1e-200	DNER	0.0335801	2042.22
rs62196005	2	239007130	T	A	0.287253	0.201323	0.00657033	1e-200	SCLY	0.0165965	991.905
rs62240638	22	24063486	A	G	0.0713629	-0.128078	0.0110289	3.54242e-31	CHCHD10	0.00217419	128.064
rs62312545	4	75160894	G	A	0.212088	-0.0540588	0.00760383	1.16547e-12	EPGN	0.00097669	57.4601
rs62353655	5	38493566	A	G	0.0445883	-0.360316	0.0144721	7.94328e-137	LIFR	0.0110614	657.392
rs62360373	5	37820741	A	G	0.0923787	-0.394843	0.0104884	1e-200	GDNF	0.026143	1577.78
rs62406524	6	36925976	C	G	0.091711	-0.421931	0.0105283	1e-200	PI16	0.0296591	1796.47
rs62466699	7	93579292	C	T	0.0575362	0.234884	0.01256	4.86183e-78	TFPI2	0.00598333	353.781
rs62482223	7	100198878	A	C	0.214267	0.0736419	0.00746085	5.59114e-23	LRCH4	0.00182604	107.52
rs62617068	19	52034549	A	C	0.0119652	-1.77024	0.0275828	1e-200	SIGLEC6	0.0740946	4703.33
rs626457	1	57407484	T	C	0.330216	0.504495	0.00642252	1e-200	C8B	0.112584	7456.49
rs633683	11	118504742	C	T	0.593948	-0.0443444	0.00614978	5.56545e-13	PHLDB1	0.000948501	55.8001
rs6419615	2	47152291	C	G	0.715869	-0.145747	0.0068637	4.58987e-100	MCFD2	0.00864135	512.314
rs6420185	8	144303071	A	G	0.390877	-0.259551	0.00635367	1e-200	GPIHBP1	0.032079	1947.9
rs6438087	3	112366816	A	G	0.632787	-0.0644059	0.00577241	6.57809e-29	CCDC80	0.00192778	113.522
rs6438868	3	124728472	G	C	0.615706	0.104211	0.00581662	8.8247e-72	HEG1	0.00513918	303.611
rs6441224	3	158450417	C	T	0.535257	0.446737	0.00627574	1e-200	RARRES1	0.0992908	6479.03
rs6444442	3	190346060	G	A	0.853847	-1.40487	0.00847899	1e-200	IL1RAP	0.492595	57058.5
rs6445607	3	53877149	T	G	0.630123	-0.79784	0.00628658	1e-200	IL17RB	0.296718	24797.1
rs6446277	3	49473077	A	G	0.305694	0.0635468	0.0066383	1.04088e-21	DAG1	0.00171418	100.922
rs6451582	5	41884903	A	T	0.258482	0.0529879	0.00721609	2.08833e-13	OXCT1	0.00107631	63.3269
rs6458871	6	52665977	T	C	0.579896	0.314034	0.00625322	1e-200	GSTA3	0.0480497	2966.62
rs6458871	6	52665977	T	C	0.579661	0.318199	0.00608584	1e-200	GSTA1	0.0493403	3050.43
rs6467443	7	132238011	T	G	0.211914	0.101672	0.0076261	1.50626e-40	PLXNA4	0.00345276	203.635
rs6472812	8	74917084	G	A	0.95752	-0.195594	0.0147717	5.07809e-40	LY96	0.00311224	183.49
rs6473600	8	52366217	A	G	0.128837	-0.344539	0.00927222	1e-200	PXDNL	0.0266469	1609.02
rs6479416	9	95053871	T	G	0.381078	0.578632	0.00590885	1e-200	OGN	0.157937	11023.7
rs6480771	10	76861680	C	T	0.427474	-0.261961	0.00622844	1e-200	DUSP13	0.0335899	2042.83
rs6489498	12	3902269	G	A	0.352759	-0.134914	0.00641367	3.10957e-98	CRACR2A	0.00831167	492.604
rs6489536	12	4491909	C	G	0.336085	0.0991727	0.00635334	6.26902e-55	FGF23	0.0043891	259.102
rs6503726	17	41284742	C	T	0.35936	-0.10326	0.00648518	4.43098e-57	TMEM106A	0.00490951	289.975
rs6547623	2	85801964	A	T	0.298084	0.0857847	0.00682591	3.1864e-36	VAMP5	0.00307945	181.551
rs655029	2	31477838	A	G	0.721269	-0.189629	0.0070295	2.8119e-160	EHD3	0.0144585	862.248
rs6556886	5	95163449	A	G	0.129094	-0.746705	0.00897586	1e-200	GLRX	0.125373	8424.96
rs6561283	13	46640837	G	A	0.738991	0.661614	0.00692416	1e-200	CPB2	0.168863	11941.2
rs657693	18	77162462	G	A	0.368354	-0.106383	0.00626453	1.11918e-64	NFATC1	0.0052664	311.166
rs6596251	5	134955821	G	A	0.365014	-0.0632316	0.00578152	7.68245e-28	CXCL14	0.00185341	109.135
rs6600211	16	358773	A	G	0.47896	0.0442542	0.00602418	2.0408e-13	AXIN1	0.000977483	57.5068
rs6602909	13	114551993	C	T	0.34081	-0.332675	0.00630195	1e-200	GAS6	0.0497271	3075.6
rs660442	11	64042997	A	G	0.19342	0.118198	0.00773912	1.15958e-52	VEGFB	0.00435912	257.325
rs6626211	X	146064128	A	G	0.662841	0.095632	0.00517973	4.11908e-76	SLITRK2	0.00408771	241.237
rs6671850	1	208057800	T	C	0.0664444	0.139753	0.012038	3.69658e-31	CD34	0.00242299	142.754
rs6672434	1	159782684	G	A	0.195171	-0.865384	0.00763494	1e-200	FCRL6	0.23527	18081.9
rs6677309	1	117080166	C	A	0.14177	-0.251159	0.00874088	1.44212e-181	CD58	0.0153503	916.261
rs66802107	5	83321081	A	G	0.238829	-0.0898858	0.00712092	1.58125e-36	EDIL3	0.00293752	173.159
rs6686	10	12209752	C	T	0.510376	0.0558972	0.00606101	2.90469e-20	NUDT5	0.00156158	91.9236
rs669340	17	18263957	C	G	0.633908	0.726982	0.00636551	1e-200	SHMT1	0.245298	19103.1
rs6695528	1	22148164	A	G	0.294985	-0.168808	0.00650593	1.97242e-148	HSPG2	0.0118526	704.982
rs669661	11	57148175	G	A	0.99511	0.969022	0.043738	9.31108e-109	PRG3	0.00913855	542.063
rs6700245	1	24417415	C	T	0.153972	-0.0988964	0.00795413	1.72266e-35	MYOM3	0.00254811	150.145
rs6708912	2	70775084	A	C	0.115892	0.178181	0.00950757	2.29298e-78	TGFA	0.00650596	384.885
rs6716795	2	71364623	C	T	0.525887	-0.184332	0.00626143	1.72187e-190	MCEE	0.0169436	1013.01
rs6735267	2	213403863	T	C	0.268893	0.206384	0.0067555	1e-200	ERBB4	0.0167472	1001.07
rs6737932	2	10264293	C	T	0.739479	-0.0545877	0.00721198	3.76011e-14	RRM2	0.00114812	67.5573
rs6750020	2	102994714	A	G	0.773821	-0.899028	0.00722873	1e-200	IL18R1	0.282924	23189.4
rs67513506	11	104911713	A	G	0.16994	-0.0596786	0.00813888	2.2584e-13	CASP1	0.00100478	59.1145
rs6753929	2	28761981	C	G	0.250921	-0.987262	0.00670003	1e-200	PLB1	0.366403	33988.5
rs6759356	2	158140806	C	G	0.0325958	-0.807068	0.0186846	1e-200	GALNT5	0.041079	2517.81
rs678	3	52820981	T	A	0.348623	-0.135765	0.00654136	1.10764e-95	ITIH1	0.00837132	496.17
rs6792290	3	114013194	G	C	0.287999	0.0938049	0.00690087	4.3944e-42	TIGIT	0.00360872	212.867
rs679515	1	207750568	C	T	0.83068	-0.545222	0.00803023	1e-200	CR1	0.0836217	5363.26
rs680321	18	29797958	C	T	0.463617	-1.07034	0.00618959	1e-200	MEP1B	0.569781	77840.1
rs68066031	2	224880498	C	T	0.221785	-0.629764	0.00742976	1e-200	SERPINE2	0.136904	9322.74
rs68120218	12	6141449	A	G	0.341425	0.0939221	0.00633392	9.59622e-50	VWF	0.00396704	234.087
rs68160490	1	228078132	A	G	0.397758	-0.122843	0.00580334	1.89977e-99	WNT9A	0.00722971	428.013
rs6820553	4	57690960	T	A	0.0274988	1.33843	0.0173044	1e-200	SPINK2	0.0958132	6228.05
rs682632	9	27183463	C	A	0.961638	-1.03771	0.015681	1e-200	TEK	0.0794502	5072.63
rs6827768	4	57952002	A	T	0.788846	-0.393344	0.00701435	1e-200	IGFBP7	0.0515426	3193.99
rs6836335	4	1165748	C	T	0.122947	0.293206	0.00921984	1e-200	SPON2	0.0185404	1110.28
rs6852397	4	141348748	T	G	0.0934855	1.16858	0.0107489	1e-200	CLGN	0.231455	17700.3
rs6869910	5	139629450	C	T	0.440295	-0.0489091	0.00604688	6.04923e-16	HBEGF	0.001179	69.3761
rs6873545	5	42631264	C	T	0.27604	-0.685115	0.00691009	1e-200	GHR	0.187605	13572.5
rs6878069	5	156471069	G	A	0.4809	-0.456088	0.00549358	1e-200	HAVCR1	0.103856	6811.47
rs6880055	5	52389428	G	A	0.338271	0.45467	0.00649834	1e-200	MOCS2	0.0925481	5994.17
rs688181	6	158092638	C	T	0.721158	-0.0841432	0.00674498	1.02282e-35	SNX9	0.00284745	167.834
rs6886	2	85622059	C	T	0.661686	-0.852877	0.0063691	1e-200	CAPG	0.325668	28384.8
rs6897932	5	35874575	T	C	0.261998	-0.889381	0.00661167	1e-200	IL7R	0.305887	25901
rs6904946	6	167433948	C	T	0.445505	0.073672	0.00619605	1.33137e-32	CEP43	0.00268155	158.029
rs6921438	6	43925607	A	G	0.484215	-0.674741	0.0059963	1e-200	VEGFA	0.227411	17300.1
rs6976053	7	100512119	T	C	0.463753	0.305918	0.00592904	1e-200	ACHE	0.046547	2869.31
rs6993770	8	106581528	T	A	0.292053	-0.18664	0.00665145	3.00608e-173	ANGPT1	0.0144046	858.991
rs7010461	8	39781444	T	C	0.340825	0.274569	0.00653733	1e-200	IDO1	0.0338739	2060.71
rs7019909	9	33113322	T	C	0.109582	0.314188	0.00947984	1e-200	B4GALT1	0.0192638	1154.45
rs7030849	9	123969834	T	C	0.573469	-0.14421	0.00629543	3.94457e-116	C5	0.0101738	604.098
rs7041446	9	137776054	A	G	0.464021	-0.614653	0.00603484	1e-200	FCN2	0.187921	13600.7
rs7045087	9	32455262	C	T	0.303182	0.276143	0.0067694	1e-200	DDX58	0.0322197	1956.72
rs705379	7	94953895	A	G	0.466135	-0.739277	0.00618228	1e-200	PON1	0.272012	21960.8
rs7058184	X	150068138	C	T	0.142709	-0.198402	0.00725868	1.71396e-164	CD99L2	0.00963167	571.597
rs7069556	10	101770377	G	C	0.0839434	-0.212675	0.0110417	1.13789e-82	DNMBP	0.00695619	411.707
rs707236	16	83803160	A	T	0.335871	-0.567555	0.00651911	1e-200	HSBP1	0.143705	9863.53
rs7097068	10	54119880	G	T	0.428181	-0.0997571	0.0061861	1.67533e-58	DKK1	0.00487308	287.813
rs709821	8	11702594	C	G	0.255033	0.591046	0.00693027	1e-200	CTSB	0.132741	8995.86
rs7108717	11	99055652	A	C	0.925527	-0.787782	0.0109757	1e-200	CNTN5	0.085552	5498.65
rs7114195	11	113561421	C	A	0.650411	0.781183	0.00636196	1e-200	TMPRSS5	0.277512	22575.4
rs71175758	18	28681468	CG	C	0.882175	-0.329491	0.00922424	1e-200	DSC2	0.0225688	1357.09
rs712048	17	34326215	C	A	0.84335	0.535187	0.00853659	1e-200	CCL23	0.0756797	4812.18
rs71335276	19	859368	T	G	0.225696	-0.1814	0.00741679	4.14e-132	CFD	0.0115011	683.831
rs7135494	12	10470093	T	C	0.591798	-0.416919	0.00594441	1e-200	KLRD1	0.0839812	5388.44
rs71354995	19	38791841	G	A	0.256552	-0.220503	0.0070338	1e-200	PPP1R14A	0.0185475	1110.71
rs71354995	19	38791841	G	A	0.256741	-0.169713	0.00682249	1.36773e-136	SPINT2	0.0109925	653.253
rs71358249	17	9332802	C	T	0.244021	0.102536	0.00730413	9.11381e-45	STX8	0.003879	228.872
rs71359594	17	41130727	TA	T	0.699702	-0.130006	0.00650004	5.42001e-89	AARSD1	0.00710268	420.439
rs71386687	16	2767894	T	G	0.0787469	0.0833853	0.0118014	1.59809e-12	KCTD5	0.00100884	59.3533
rs71386687	16	2767894	T	G	0.0783233	0.371239	0.0108354	1e-200	PRSS27	0.0198979	1193.22
rs714106	19	42083849	A	C	0.72923	-1.17179	0.00704693	1e-200	CEACAM21	0.542244	69621.9
rs71445078	13	111365952	T	G	0.178406	-0.0636255	0.00825384	1.27204e-14	ING1	0.00118675	69.8329
rs7144865	14	90401402	T	G	0.0291942	0.263662	0.0193594	3.07539e-42	TDP1	0.00394052	232.517
rs7144945	14	20971442	T	C	0.518012	-0.780443	0.00623326	1e-200	RNASE10	0.30415	25689.7
rs7149013	14	105759840	C	T	0.290612	0.17598	0.00676002	2.12814e-149	PACS2	0.0127689	760.187
rs71521299	9	36058816	G	T	0.0155633	-0.858613	0.0241794	1e-200	RECK	0.0225899	1358.38
rs7153193	14	92536694	A	C	0.253706	-0.303414	0.0068448	1e-200	ATXN3	0.0348612	2122.94
rs71647892	16	66997756	C	T	0.0117765	-0.892058	0.0280525	1e-200	CES3	0.018522	1109.16
rs717711	X	107385105	T	C	0.462437	0.0781289	0.0050516	5.86949e-54	ATG4A	0.00303484	178.912
rs717968	5	136891892	C	A	0.366791	-0.130772	0.00621102	2.06633e-98	SPOCK1	0.00794374	470.624
rs7187289	16	67967878	C	A	0.182225	0.0949865	0.00777104	2.33884e-34	CTRL	0.00268903	158.471
rs7198865	16	57283730	A	G	0.0338084	-0.723174	0.0172853	1e-200	ARL2BP	0.0341667	2079.15
rs7199949	16	31096164	C	G	0.395991	0.848017	0.00611953	1e-200	PRSS53	0.344007	30821.5
rs7204850	16	15966822	C	T	0.0571682	-0.213702	0.0134277	4.9854e-57	CEP20	0.00492307	290.78
rs721917	10	81706324	G	A	0.42599	-0.754545	0.00589428	1e-200	SFTPD	0.278432	22679.2
rs7219860	17	56321271	A	G	0.219549	-0.290251	0.00708484	1e-200	LPO	0.0288705	1747.28
rs7248009	19	14655502	A	G	0.601827	-0.0512882	0.00623098	1.85396e-16	DNAJB1	0.00126069	74.1893
rs72491121	3	112643952	T	C	0.0410094	1.80202	0.0155758	1e-200	CD200R1	0.255415	20161.3
rs7251607	19	14506991	C	A	0.758047	0.278481	0.0068724	1e-200	ADGRE2	0.0284478	1720.95
rs7255036	19	55338699	C	G	0.231034	1.3177	0.00757413	1e-200	KIR2DS4	0.616945	94660.7
rs72642434	18	43572677	A	T	0.141345	-0.221789	0.00911299	7.8343e-131	PSTPIP2	0.0119401	710.25
rs72643819	8	41167193	T	G	0.377714	-0.188144	0.00613069	1e-200	SFRP1	0.0166404	994.573
rs72649064	12	109982890	T	C	0.00228975	-0.917544	0.0692253	4.25109e-40	MVK	0.00384659	226.953
rs72684474	8	82399883	T	A	0.158309	-0.114888	0.00766785	9.47545e-51	FABP4	0.00351753	207.469
rs72689399	1	167038121	T	C	0.0151647	-0.708717	0.0239867	7.32825e-192	GPA33	0.0150028	895.207
rs72692819	1	149903122	C	G	0.0770913	-0.288746	0.0116868	8.99498e-135	SV2A	0.0118639	705.658
rs72694438	1	104364878	A	G	0.205271	0.389475	0.00769089	1e-200	AMY1A_AMY1B_AMY1C	0.0494921	3060.31
rs72708715	1	153317152	C	A	0.0616045	0.915129	0.0130211	1e-200	PGLYRP4	0.0968262	6300.96
rs72716950	8	125827245	T	C	0.0406353	-0.12631	0.0155949	5.52205e-16	MTSS1	0.00124392	73.2012
rs72732234	1	196303889	C	T	0.0166127	-1.566	0.0245789	1e-200	CFHR5	0.0801269	5119.6
rs72734290	14	75519285	T	C	0.0104194	-1.24697	0.0297809	1e-200	ACYP1	0.0320653	1947.04
rs727428	17	7537792	C	T	0.554068	0.272343	0.00560308	1e-200	SHBG	0.0366517	2236.12
rs72752337	15	69198385	C	T	0.00629284	1.37335	0.0368324	1e-200	SPESP1	0.0235884	1419.87
rs72783184	16	69832171	T	C	0.0756265	-0.290607	0.0113989	2.28034e-143	WWP2	0.0118077	702.275
rs72783935	10	11809368	T	C	0.0887173	-0.94832	0.0106757	1e-200	ECHDC3	0.145412	10000.7
rs72794684	2	31986545	G	A	0.0452797	0.131409	0.0146545	3.04369e-19	DPY30	0.001493	87.8808
rs72833611	17	47036043	G	C	0.127654	0.0598131	0.0088796	1.6278e-11	GIP	0.000796794	46.8681
rs72836561	17	41926126	T	C	0.0297564	-1.05367	0.0169585	1e-200	CD300LG	0.0641063	4025.86
rs72896180	17	75451737	T	C	0.0153783	-0.365507	0.0252017	1.15558e-47	SEPTIN9	0.00404575	238.751
rs72911294	18	8253602	T	C	0.260086	-0.0834691	0.00634284	1.49934e-39	PTPRM	0.00268151	158.027
rs72957586	2	160762687	A	G	0.531202	0.928344	0.00623383	1e-200	LY75	0.429233	44199.8
rs72988065	6	55484581	G	A	0.159581	0.374495	0.00816675	1e-200	GFRAL	0.0376183	2297.4
rs729940	14	93399101	T	C	0.149576	-0.242407	0.00836594	1.33968e-184	CHGA	0.0149492	891.958
rs72997349	11	118945502	C	T	0.0284501	0.382561	0.0177449	4.36516e-103	HMBS	0.00809059	479.395
rs73000929	11	113953622	A	G	0.0343132	0.851026	0.0166151	1e-200	ZBTB16	0.0479969	2963.19
rs73015965	6	161127501	G	A	0.00583977	-2.1922	0.0436175	1e-200	PLG	0.0558011	3473.48
rs73044885	11	130344063	A	G	0.053378	0.177943	0.0142331	7.2711e-36	ADAMTS15	0.00319986	188.672
rs73045269	19	41825191	T	C	0.162795	0.289232	0.00817181	1e-200	TGFB1	0.0228032	1371.51
rs73048483	19	51340543	A	G	0.069309	1.41557	0.0121701	1e-200	KLK15	0.258516	20491.4
rs73053728	12	6896546	G	A	0.292272	-0.348333	0.0066075	1e-200	CD4	0.0501964	3106.16
rs73054085	3	25711828	T	C	0.19069	0.0953342	0.00782516	3.82737e-34	TOP2B	0.00280524	165.339
rs73070113	19	55014172	T	A	0.128357	-1.05457	0.00959783	1e-200	LAIR2	0.248851	19471.4
rs7307331	12	118509191	A	G	0.310577	0.769121	0.00668909	1e-200	VSIG10	0.253323	19940.1
rs73131317	7	73702715	A	G	0.0651317	0.230783	0.01239	1.95659e-77	CLIP2	0.00648605	383.7
rs731416	X	153031839	C	T	0.174069	0.159154	0.00710906	5.19996e-111	PLXNB3	0.00728334	431.211
rs73184376	8	8268336	A	G	0.183708	0.0831355	0.00763993	1.40896e-27	DEFB4A_DEFB4B	0.00207289	122.085
rs73198632	12	91534810	T	C	0.0681605	-0.104139	0.0115302	1.6885e-19	DCN	0.00137762	81.0802
rs73221564	X	65954295	T	C	0.0092552	-1.27496	0.0211992	1e-200	EDA2R	0.0298106	1805.92
rs7333	1	59041220	T	C	0.176731	-0.892743	0.00844241	1e-200	TACSTD2	0.23192	17746.6
rs7333078	13	60033271	G	C	0.389483	0.344676	0.00607737	1e-200	PCDH17	0.0564987	3519.5
rs734186	10	33484829	A	G	0.37472	-0.30416	0.00621895	1e-200	NRP1	0.0433526	2663.48
rs734725	1	27709858	T	G	0.0841527	0.781571	0.0113769	1e-200	CD164L2	0.0941582	6109.29
rs73588939	6	159948120	G	A	0.282535	-0.411811	0.00681668	1e-200	FNDC1	0.0687541	4339.3
rs73627241	X	153152126	T	G	0.238058	0.137597	0.00562749	4.9204e-132	L1CAM	0.00686835	406.472
rs737963	22	17709771	C	T	0.623941	0.208994	0.00619434	1e-200	ADA2	0.0204973	1229.92
rs73844249	4	122595981	A	C	0.282577	-0.110117	0.00696719	2.86748e-56	ANXA5	0.00491644	290.387
rs7395567	11	1413056	C	T	0.719154	-0.589435	0.00692281	1e-200	BRSK2	0.140343	9595.16
rs740234	22	31008745	G	A	0.197008	0.623241	0.0073236	1e-200	TCN2	0.122896	8235.14
rs7405611	17	39691412	A	G	0.627354	0.148377	0.0062382	4.75335e-125	KRT19	0.0102937	611.296
rs7405712	17	76923151	A	G	0.440013	0.0890438	0.00616064	2.37684e-47	TIMP2	0.00390734	230.551
rs742413	20	36797487	T	C	0.613563	0.167721	0.0060939	9.35406e-167	TGM2	0.0133396	794.621
rs7427367	3	74595819	A	G	0.927047	-0.505516	0.0108181	1e-200	CNTN3	0.0345656	2104.3
rs7434077	3	48541016	C	A	0.0711462	-0.23741	0.0117484	8.34642e-91	SHISA5	0.0074495	441.123
rs74441312	1	207205404	G	T	0.0172626	0.236967	0.0239097	3.7325e-23	SARG	0.00190524	112.192
rs74461473	3	50250747	T	C	0.108159	-0.201239	0.00966223	2.44568e-96	SEMA3F	0.00781276	462.803
rs74480769	5	40972211	G	A	0.0289784	-1.45256	0.01867	1e-200	C7	0.118741	7919.24
rs74510325	22	50315382	G	C	0.0324261	-0.82748	0.017009	1e-200	CRELD2	0.0429659	2638.65
rs74557797	9	139550503	T	G	0.0889906	-0.27829	0.0112029	3.2434e-136	EGFL7	0.0125572	747.421
rs7457787	7	99777869	C	A	0.115366	-0.262996	0.00966385	4.38531e-163	CNPY4	0.0141179	841.647
rs74637005	2	69650730	A	G	0.0344319	-0.325908	0.0173039	3.95003e-79	NFU1	0.00706259	418.049
rs74653672	12	120245843	C	T	0.0167911	-0.209126	0.0238178	1.63117e-18	CIT	0.00144401	84.9931
rs74662330	7	100865866	T	C	0.0563026	-0.352706	0.0132572	5.97035e-156	FIS1	0.0132196	787.375
rs746738	19	50386340	C	T	0.437028	0.394543	0.00608644	1e-200	TBC1D17	0.0765975	4875.39
rs746745116	X	65412393	A	G	0.00224929	-1.50182	0.0521784	3.55631e-182	HEPH	0.0101236	601.087
rs74705037	19	51504808	A	G	0.0427053	1.03615	0.0148749	1e-200	KLK8	0.0877814	5655.73
rs74715985	9	136304114	G	A	0.0164841	-1.47068	0.0236665	1e-200	ADAMTS13	0.0701315	4432.79
rs747369	4	183951300	A	G	0.366546	0.0561669	0.00640824	1.87111e-18	DCTD	0.00146499	86.2296
rs74758164	16	3070628	T	C	0.0379519	0.14703	0.0147931	2.81384e-23	TNFRSF12A	0.0015786	92.9274
rs74816457	19	41739534	C	G	0.394658	-0.165694	0.0061459	4.3451e-160	AXL	0.0131179	781.241
rs749285440	16	1768076	A	G	0.00139797	3.06174	0.0864795	1e-200	NME3	0.0261732	1579.65
rs74992301	11	9673993	C	T	0.0583451	0.298394	0.013033	5.188e-116	SWAP70	0.00978377	580.713
rs7503034	17	78184393	T	C	0.330755	-0.887162	0.00599916	1e-200	SGSH	0.34844	31431
rs75045569	7	143109208	G	T	0.176199	0.243096	0.00747755	1e-200	EPHA1	0.0171558	1025.92
rs7513428	1	167515272	C	T	0.837914	-0.240816	0.0079907	1.58855e-199	CREG1	0.0157524	940.647
rs75143612	8	133849655	C	G	0.0256334	0.232923	0.0189147	7.57705e-35	TG	0.00271009	159.716
rs75143957	17	37232605	A	T	0.0437024	-0.561066	0.0152393	1e-200	PLXDC1	0.0263121	1588.26
rs7515714	1	169707729	G	A	0.666112	-0.0972564	0.00539207	9.9954e-73	SELE	0.00420741	248.331
rs75207237	7	37972390	A	T	0.122457	0.279662	0.00922933	1e-200	SFRP4	0.0168093	1004.84
rs75214378	2	200785658	A	G	0.0419644	0.222852	0.0155757	1.95975e-46	C2orf69	0.00399324	235.64
rs7522061	1	157668390	C	T	0.482299	0.956851	0.00626124	1e-200	FCRL3	0.457208	49506.9
rs75232123	1	212459615	G	C	0.0201237	-0.306174	0.0217615	5.84521e-45	PPP2R5A	0.00369697	218.092
rs7524592	1	173466057	G	T	0.188681	0.168899	0.00774889	2.50035e-105	PRDX6	0.00873381	517.844
rs7535	15	40328575	C	G	0.921643	-0.0906505	0.0111705	4.84953e-16	SRP14	0.00118689	69.8412
rs753513	17	3793472	T	C	0.277526	-0.285649	0.00694816	1e-200	CAMKK1	0.0327206	1988.18
rs7537908	1	78518939	G	A	0.202687	-0.299014	0.00726868	1e-200	GIPC2	0.028898	1748.99
rs7542844	1	26618467	A	G	0.92109	0.140246	0.0115727	8.40814e-34	CEP85	0.0028592	168.529
rs7543171	1	168505133	C	G	0.192191	0.828281	0.00768709	1e-200	XCL1	0.213023	15909.3
rs75446219	1	25877492	T	C	0.0339457	0.184688	0.0168487	5.84925e-28	LDLRAP1	0.00223714	131.781
rs7549785	1	159277868	A	G	0.159243	0.158759	0.00848313	3.75837e-78	FCER1A	0.00674897	399.359
rs75526830	12	56489394	G	A	0.00464464	2.43448	0.0434948	1e-200	ERBB3	0.054799	3407.48
rs7576066	2	188343781	A	G	0.296892	0.350367	0.00644445	1e-200	TFPI	0.0512504	3174.9
rs75765	22	20174959	T	C	0.736141	-0.29096	0.00686548	1e-200	RTN4R	0.0328874	1998.65
rs75801644	7	23306141	A	G	0.0218771	-1.07442	0.02108	1e-200	GPNMB	0.0494039	3054.57
rs7580681	2	131157129	C	G	0.0109491	-0.259635	0.0377612	6.16879e-12	CFC1	0.00146	85.9356
rs7583469	2	65651356	C	T	0.577922	-0.0633352	0.00631692	1.16842e-23	SPRED2	0.00195696	115.244
rs7585265	2	210885022	T	C	0.345196	-0.0543386	0.00648563	5.36908e-17	RPE	0.00133482	78.5578
rs758689051	1	150755869	T	G	0.00179703	-2.53707	0.079435	1e-200	ADAMTSL4	0.0230924	1389.32
rs75902876	11	3663021	A	G	0.0821994	0.351966	0.01248	5.45758e-175	ART5	0.0186917	1119.51
rs7603438	2	85935182	G	A	0.238862	0.702106	0.0071653	1e-200	GNLY	0.179244	12835.6
rs760462	21	46328099	C	T	0.82545	0.145924	0.00770654	5.85599e-80	ITGB2	0.00613612	362.871
rs7605824	2	280819	A	G	0.345941	-0.376199	0.00646661	1e-200	ACP1	0.0640449	4021.74
rs76088187	1	174845008	G	A	0.115735	-0.176524	0.00962466	3.90841e-75	CACYBP	0.006378	377.267
rs76153614	4	71061318	C	T	0.0499649	-0.58515	0.014513	1e-200	ODAM	0.0325064	1974.72
rs76183323	1	236230317	A	G	0.0104372	-0.766223	0.0314582	4.90908e-131	NID1	0.0121274	721.526
rs762803	11	67352256	A	C	0.43922	0.195763	0.00638203	1e-200	GSTP1	0.0188784	1130.91
rs76410205	17	41807508	T	C	0.078755	-0.0966357	0.0104198	1.78855e-20	SOST	0.00135506	79.7504
rs76502631	1	161088000	A	G	0.026777	-0.71721	0.0188886	1e-200	NIT1	0.02681	1619.14
rs7672	16	68294800	G	C	0.721563	-0.242286	0.00672462	1e-200	PLA2G15	0.0235878	1419.84
rs76728310	20	36609515	C	T	0.184726	-0.142631	0.00811887	4.3431e-69	VSTM2L	0.00612759	362.363
rs76786086	3	186559808	T	C	0.0256836	-0.613204	0.0165594	1e-200	ADIPOQ	0.018819	1127.28
rs76794772	11	25049828	A	T	0.0341635	-0.596967	0.0175301	1e-200	LUZP2	0.0235178	1415.52
rs7681718	4	15786408	T	C	0.223043	-0.409486	0.0060457	1e-200	CD38	0.0581157	3626.45
rs76895963	12	4384844	G	T	0.020038	0.168971	0.0245577	5.96074e-12	CCND2	0.00112129	65.9767
rs76904513	12	7278118	G	A	0.0891079	-0.499077	0.0103812	1e-200	RBP5	0.0404341	2476.62
rs76983463	13	41195654	C	T	0.0410988	0.279846	0.015358	3.48418e-74	FOXO1	0.00617264	365.044
rs77237106	15	75969335	T	C	0.166735	-0.135924	0.00772361	2.52813e-69	CSPG4	0.00513372	303.286
rs7725017	5	147217823	A	C	0.618837	-0.386602	0.00624056	1e-200	SPINK1	0.0705091	4458.46
rs77379665	15	49082509	T	C	0.0315123	0.13155	0.0180736	3.37365e-13	CEP152	0.0010563	62.1484
rs77400868	3	3150964	G	A	0.131458	0.499727	0.00883889	1e-200	IL5RA	0.0570261	3554.34
rs7751676	6	2931879	T	C	0.0655192	0.187959	0.0124217	1.00323e-51	SERPINB9	0.00432609	255.366
rs77551133	2	20840823	A	G	0.00639299	-0.895896	0.0387649	3.58922e-118	HS1BP3	0.0101968	605.481
rs77562929	9	87285367	T	G	0.0068253	0.500325	0.0390177	1.21815e-37	NTRK2	0.00339377	200.144
rs775722	3	77643616	C	T	0.447736	-0.0985093	0.00584196	8.50942e-64	ROBO2	0.00479903	283.418
rs77577375	2	163055068	G	T	0.0109555	1.03637	0.0288419	1e-200	FAP	0.023276	1400.62
rs7764128	6	7882205	A	G	0.119942	-0.148309	0.00953951	1.67302e-54	TXNDC5	0.00464352	274.192
rs77642645	8	63932672	A	G	0.0671664	0.720656	0.0120374	1e-200	GGH	0.0650792	4091.22
rs7767139	6	132292781	G	C	0.226593	-0.342748	0.00737134	1e-200	CCN2	0.0411751	2523.95
rs77709482	12	52308021	C	T	0.0800646	0.5323	0.0107799	1e-200	ACVRL1	0.0417389	2560.01
rs77806870	11	74051684	C	T	0.0518632	-0.0975336	0.0134801	4.64195e-13	PPME1	0.000935554	55.0377
rs7789303	7	142552547	G	A	0.282302	-0.306329	0.00699918	1e-200	EPHB6	0.0380244	2323.18
rs7799945	7	44109802	G	A	0.321284	0.0679369	0.00649891	1.41091e-25	DBNL	0.00201288	118.544
rs7807123	7	16856549	T	C	0.557238	0.100779	0.0062937	1.04304e-57	AGR2	0.00501165	296.039
rs7810134	7	7542265	A	G	0.246277	0.871103	0.00733394	1e-200	COL28A1	0.281712	23051.1
rs78109196	6	169624701	A	C	0.096103	0.638974	0.0103013	1e-200	THBS2	0.0709336	4487.36
rs78111814	21	42060498	C	T	0.0401976	0.891717	0.016122	1e-200	DSCAM	0.0613573	3841.94
rs7814328	8	8876229	C	T	0.46309	-0.0702393	0.00620931	1.14525e-29	ERI1	0.00245334	144.547
rs78189771	2	143635782	G	A	0.049683	0.551589	0.0136561	1e-200	KYNU	0.0287301	1738.53
rs782018143	X	49394003	A	G	0.00623142	0.348367	0.0349717	2.24854e-23	GAGE2A	0.00150306	88.4738
rs78293932	4	185139101	T	C	0.0240859	0.966602	0.0191908	1e-200	ENPP6	0.0439238	2700.18
rs784487	12	95862362	A	G	0.337612	0.0548438	0.00639927	1.03205e-17	METAP2	0.00134529	79.1745
rs7848667	9	34340949	G	A	0.163662	0.332545	0.00833887	1e-200	NUDT2	0.0302734	1834.83
rs78565404	3	184090242	T	C	0.0560331	0.138442	0.0136072	2.58404e-24	THPO	0.00202753	119.408
rs7857243	9	38409081	A	G	0.806782	0.470732	0.00729659	1e-200	IGFBPL1	0.0690846	4361.7
rs78625720	17	73140941	A	G	0.0293252	-1.56606	0.0179989	1e-200	NT5C	0.139624	9538.03
rs78654812	3	121377905	A	C	0.142252	-0.107179	0.00869216	6.20726e-35	HCLS1	0.00280329	165.224
rs78694551	2	53978813	G	A	0.260535	-0.154781	0.00705896	1.4388e-106	CHAC2	0.00923101	547.598
rs7871740	9	114328473	A	C	0.0533061	0.754913	0.0133841	1e-200	PTGR1	0.0575189	3586.93
rs78778622	11	124530664	C	T	0.0555545	-0.428543	0.0132873	1e-200	SIAE	0.0192715	1154.92
rs78803121	4	75248505	T	G	0.0555764	-0.193589	0.0134629	6.96627e-47	EREG	0.00393413	232.138
rs78811453	5	68822698	C	G	0.0231142	-0.442077	0.0194758	4.60257e-114	OCLN	0.00882569	523.34
rs78821460	5	127874149	C	G	0.0807069	0.52264	0.0115936	1e-200	FBN2	0.0405322	2482.87
rs78986913	14	96162418	A	G	0.0410412	-0.68847	0.0148117	1e-200	TCL1A	0.0373096	2277.82
rs78994380	15	74692412	A	C	0.107351	-0.227578	0.00984302	2.86418e-118	SEMA7A	0.00992607	589.244
rs7899547	10	54536839	G	T	0.659626	0.904537	0.00649427	1e-200	MBL2	0.367398	34134.3
rs7911226	10	90768965	G	A	0.30635	-0.260142	0.00607604	1e-200	FAS	0.0287613	1740.48
rs7913063	10	124798683	T	A	0.0860494	0.368378	0.0109878	1e-200	ACADSB	0.0213446	1281.87
rs791461	19	1507535	C	T	0.534976	0.400536	0.00667042	1e-200	ADAMTSL5	0.079822	5098.43
rs7916271	10	85954220	T	C	0.504842	0.227428	0.00631533	1e-200	CDHR1	0.0258593	1560.2
rs79258602	16	71961535	C	A	0.0221136	-0.258612	0.0206957	7.85959e-36	IST1	0.00289251	170.498
rs79287178	3	172294500	A	G	0.0291583	-0.529385	0.0180417	2.99226e-189	TNFSF10	0.0158666	947.578
rs79338083	19	43826203	T	C	0.0178468	1.81153	0.0236198	1e-200	CD177	0.115043	7640.54
rs79462675	20	1597175	A	C	0.128514	-0.943899	0.00898164	1e-200	SIRPB1	0.199568	14653.9
rs79575505	16	55590610	A	C	0.0522435	-0.251503	0.0138453	9.73195e-74	LPCAT2	0.00626391	370.476
rs7959658	12	6754191	G	A	0.348387	0.155897	0.00645704	8.6896e-129	ACRBP	0.0110346	655.785
rs7961483	12	10230460	T	C	0.600238	-0.303074	0.00613701	1e-200	CLEC1A	0.0440811	2710.29
rs79637814	11	27779741	C	T	0.0424613	0.142852	0.0150209	1.90195e-21	BDNF	0.0016594	97.692
rs79641390	1	10003710	C	G	0.0094395	0.663553	0.0318184	1.39059e-96	NMNAT1	0.00823401	487.963
rs79671623	10	114141103	A	G	0.113327	-0.0901531	0.00959627	5.74381e-21	VTI1A	0.00163338	96.1576
rs79702286	17	45296616	G	A	0.0999641	0.132243	0.0103606	2.60495e-37	CDC27	0.00314687	185.538
rs79723172	1	85012695	A	G	0.0293897	1.35452	0.0174749	1e-200	CTBS	0.104674	6871.4
rs7975385	12	49190992	C	T	0.24475	0.121035	0.00718065	9.517e-64	CACNB3	0.00541583	320.044
rs7978197	12	69326547	T	C	0.030965	-0.511236	0.0193805	2.39332e-153	CPM	0.015685	936.558
rs79795228	1	120359286	A	C	0.0167346	0.608763	0.0227811	2.59418e-157	REG4	0.0121959	725.65
rs80067372	17	7452752	A	G	0.275231	0.374696	0.00677565	1e-200	TNFSF12	0.0560125	3487.42
rs8017421	14	74471016	G	A	0.0602145	-0.962236	0.0130847	1e-200	ENTPD5	0.104791	6879.93
rs80269200	17	76996508	A	C	0.117308	-0.209308	0.00941308	1.54525e-109	CANT1	0.00907274	538.123
rs80324969	14	105917816	C	G	0.169995	0.185034	0.00818086	2.88403e-113	CRIP2	0.00966162	573.392
rs8033800	15	60689179	A	T	0.595339	-0.453807	0.00628663	1e-200	ANXA2	0.0992266	6474.37
rs8046218	16	2908703	T	C	0.328292	0.24818	0.00662973	1e-200	PRSS22	0.0271647	1641.16
rs8051363	16	75255217	G	A	0.722356	0.557049	0.00691016	1e-200	CTRB1	0.124468	8355.44
rs8055493	16	21771016	G	A	0.421431	-0.0539741	0.00643055	4.72389e-17	OTOA	0.00142063	83.6152
rs8059267	16	57680860	C	T	0.407058	0.0763991	0.00592241	4.50091e-38	ADGRG1	0.00281757	166.068
rs8060025	16	27327214	G	T	0.612161	0.30075	0.00615139	1e-200	IL4R	0.0429495	2637.6
rs8062426	16	31263553	A	G	0.670436	0.302411	0.00577809	1e-200	PYDC1	0.0404131	2475.27
rs8064299	17	72762646	A	C	0.530541	0.092139	0.00623006	1.71396e-49	SLC9A3R1	0.00422896	249.608
rs8069133	17	32311	G	A	0.67516	0.0635579	0.0067742	6.45208e-21	DOC2B	0.00177192	104.328
rs8078118	17	4690038	A	C	0.419145	0.732344	0.00614923	1e-200	VMO1	0.261151	20774.1
rs8109193	19	12931365	G	T	0.275795	-0.169784	0.00677226	1.04232e-138	RTBDN	0.0115152	684.678
rs8109496	19	18190344	G	C	0.206013	-0.445837	0.00753671	1e-200	IL12RB1	0.0650265	4087.67
rs8112208	19	17932742	T	C	0.270169	0.0331617	0.00449463	1.60583e-13	INSL3	0.000433672	25.4997
rs8131895	21	27503527	A	C	0.643152	-0.0689126	0.00642245	7.36207e-27	APP	0.00217984	128.398
rs8176058	7	142655008	A	G	0.0388142	0.652589	0.0142957	1e-200	KEL	0.0317766	1928.93
rs8177245	3	133479230	G	A	0.334889	0.328632	0.00642159	1e-200	TF	0.048111	2970.6
rs8178824	17	64224775	T	C	0.0297317	0.538407	0.0178099	1e-200	ERN1	0.0167249	999.708
rs822341	9	5453396	C	T	0.748606	0.339916	0.00697956	1e-200	CD274	0.0434892	2672.25
rs8289	19	4859937	C	T	0.751333	0.0839823	0.00708012	1.87111e-32	PLIN3	0.00263546	155.306
rs831636	11	33739598	A	G	0.323543	-0.228706	0.00611117	1e-200	CD59	0.0228959	1377.21
rs838131	19	49260677	C	A	0.466968	-0.124514	0.00623581	1.05512e-88	FGF21	0.00771804	457.148
rs8455	3	158388780	C	T	0.533018	-0.165031	0.00617572	2.5704e-157	LXN	0.0135582	807.824
rs848217	1	16272250	G	A	0.496827	-0.0436634	0.00613127	1.06807e-12	ZBTB17	0.000953208	56.0773
rs850460	7	145333369	G	A	0.718554	-0.543808	0.00663297	1e-200	CNTNAP2	0.119612	7985.22
rs859670	1	172673322	A	C	0.154977	-0.103007	0.00754967	2.19432e-42	FASLG	0.00277907	163.792
rs869487	9	35615896	G	C	0.217733	-0.161179	0.00736279	3.16228e-106	CD72	0.00884965	524.773
rs873110	10	88724619	T	C	0.244098	-1.04744	0.00693211	1e-200	SNCG	0.404872	39984.6
rs873697	22	51064169	A	G	0.04551	1.4197	0.014226	1e-200	ARSA	0.175106	12476.4
rs877172	20	3049890	G	T	0.321331	0.612939	0.00692026	1e-200	OXT	0.163861	11518.1
rs8780	X	99929532	C	G	0.334496	-0.14098	0.00539782	2.28034e-150	SYTL4	0.00884885	524.725
rs883273	6	154630541	A	C	0.32257	0.0859166	0.00654059	2.05022e-39	IPCEF1	0.00322606	190.222
rs888414	14	75104905	A	G	0.383039	-0.103207	0.00520225	1.37214e-87	LTBP2	0.00503441	297.39
rs8887	19	4502201	C	T	0.562445	-0.0475776	0.00621423	1.91426e-14	HDGFL2	0.00111416	65.5567
rs890793	5	153573938	T	C	0.380409	0.374248	0.00620058	1e-200	GALNT10	0.0660245	4154.84
rs894392	2	106789660	C	T	0.0800873	0.181634	0.0113582	1.46521e-57	UXS1	0.0048611	287.102
rs907612	11	1874221	T	C	0.379384	0.145979	0.00620491	2.18776e-122	LSP1	0.0100349	595.769
rs907866	2	20371380	A	G	0.449388	0.131262	0.00597865	7.72681e-107	SDC1	0.00852659	505.451
rs90951	17	6981397	G	A	0.351953	0.531697	0.00646017	1e-200	CLEC10A	0.128958	8701.54
rs910792	14	95996822	G	A	0.426899	-0.112657	0.00626626	2.88138e-72	GLRX5	0.00621016	367.277
rs911119	20	23612737	T	C	0.771	0.306717	0.00677028	1e-200	CST3	0.0332197	2019.54
rs914142	21	34725807	A	G	0.735262	-0.442276	0.00696287	1e-200	IFNAR1	0.0761509	4844.62
rs921939	19	17314483	A	G	0.409899	-0.0441278	0.00626459	1.8681e-12	MYO9B	0.000942015	55.4182
rs924204	1	16513926	G	A	0.575187	-0.123112	0.00602213	6.89128e-93	EPHA2	0.00740692	438.583
rs9247	2	234113301	T	C	0.193934	-0.207092	0.00752224	7.55092e-167	INPP5D	0.0134085	798.784
rs929263	19	663373	T	C	0.83926	0.0988859	0.00794047	1.34029e-35	FSTL3	0.00263827	155.472
rs9292723	5	38852572	T	C	0.278804	-0.586855	0.00663374	1e-200	OSMR	0.138498	9448.72
rs9302690	16	57442968	A	G	0.0960569	0.378907	0.010507	1e-200	CCL17	0.0249324	1502.85
rs9311469	3	51540035	A	C	0.868268	0.097246	0.00906637	7.68422e-27	MANF	0.00216331	127.422
rs931679	3	259525	A	T	0.0885274	0.534743	0.0108405	1e-200	CHL1	0.0461468	2843.45
rs9320394	6	112453123	T	C	0.436382	0.158404	0.00614322	1.29718e-146	LAMA4	0.0123428	734.502
rs9328220	6	4120181	C	A	0.321794	-0.283305	0.00673272	1e-200	ECI2	0.0350331	2133.79
rs9349050	6	37663624	C	T	0.525094	-1.08179	0.00609012	1e-200	MDGA1	0.583661	82394.6
rs9356631	6	170587470	G	A	0.423819	0.153192	0.00597555	5.98412e-145	DLL1	0.0114615	681.449
rs9376267	6	137531031	T	C	0.242656	-0.193638	0.00695403	1.22462e-170	IFNGR1	0.0137815	821.311
rs9381785	6	49400237	A	G	0.625814	-0.0992385	0.00650987	1.79597e-52	MMUT	0.00461236	272.343
rs9405601	6	2972897	A	G	0.439772	0.159221	0.00614574	5.47016e-148	SERPINB6	0.0124917	743.477
rs9409964	9	138471928	A	G	0.184432	0.869309	0.00705434	1e-200	PAEP	0.227339	17293
rs9415044	10	73539586	T	G	0.530146	-0.190808	0.00595786	1e-200	PSAP	0.0181377	1085.72
rs9418120	10	35060501	A	G	0.273381	0.0718759	0.0069951	9.11801e-25	PARD3	0.00205245	120.879
rs9447027	6	74501170	G	C	0.356368	0.844712	0.00629714	1e-200	CD109	0.327328	28600
rs94499	11	134023728	G	A	0.221301	0.112803	0.00737068	7.15484e-53	JAM3	0.00438555	258.892
rs945214	1	32047305	G	A	0.618076	-0.0818868	0.00629263	1.03015e-38	TINAGL1	0.00316575	186.655
rs9457699	6	160071652	G	T	0.300594	0.1569	0.00644391	6.01174e-131	SOD2	0.0103511	614.737
rs9463335	6	47479136	A	G	0.266683	0.306247	0.0067187	1e-200	CD2AP	0.0366827	2238.09
rs9472860	6	46760212	C	T	0.392802	-0.186397	0.00585302	1e-200	MEP1A	0.0165734	990.502
rs9478848	6	150146216	T	G	0.371878	-0.0597488	0.0064766	2.82683e-20	LATS1	0.00166776	98.1845
rs9484759	6	143858683	G	A	0.199924	0.246128	0.00761345	1e-200	PHACTR2	0.0193798	1161.54
rs953492	1	243471192	G	A	0.526165	0.199683	0.00604202	1e-200	SDCCAG8	0.0198821	1192.25
rs9547922	13	38091317	G	A	0.361413	0.244415	0.00636389	1e-200	POSTN	0.0275746	1666.63
rs9610447	22	20768891	T	C	0.754288	0.323259	0.006189	1e-200	SCARF2	0.0387342	2368.3
rs9621	19	42231159	A	G	0.0398487	0.97492	0.0155968	1e-200	CEACAM5	0.0727314	4610.01
rs9626183	22	46041194	G	C	0.290647	0.096121	0.00686044	1.3366e-44	ATXN10	0.00380974	224.77
rs963569	13	45242379	T	C	0.785865	-0.0674649	0.00747282	1.74783e-19	TSC22D1	0.00153187	90.1721
rs9643300	8	134503148	T	C	0.569343	-0.227268	0.00600406	1e-200	ST3GAL1	0.0253287	1527.35
rs9654451	5	299543	T	C	0.12603	-1.5063	0.00931318	1e-200	PDCD6	0.499831	58734.3
rs9657360	8	144676862	T	C	0.779202	0.390149	0.00744036	1e-200	NAPRT	0.0523765	3248.52
rs9660126	1	18444597	T	C	0.317946	-0.152735	0.0064604	1.43549e-123	IGSF21	0.0101176	600.732
rs9668670	12	53278512	A	T	0.657958	0.0434255	0.00611155	1.19895e-12	KRT18	0.000848784	49.9288
rs9675127	17	79785516	G	T	0.195709	0.0874241	0.00773784	1.33875e-29	P4HB	0.00240611	141.758
rs973446	20	44094375	G	C	0.0889051	-0.127192	0.0100009	4.69137e-37	WFDC2	0.00262084	154.442
rs97762	22	48766050	T	C	0.740139	0.177098	0.00719083	6.28058e-134	TAFA5	0.0120646	717.742
rs9807459	18	49481736	A	G	0.304078	0.244399	0.0067457	1e-200	DCC	0.0252798	1524.33
rs9808753	21	34787312	G	A	0.146743	1.4118	0.00873733	1e-200	IFNGR2	0.49913	58569.8
rs9823546	3	49705512	A	T	0.288787	-1.04487	0.00687038	1e-200	MST1	0.448468	47791.1
rs9839475	3	3807778	A	G	0.346238	0.801408	0.00647454	1e-200	LRRN1	0.290758	24094.8
rs9874911	3	126407080	G	A	0.175277	-0.292988	0.00798099	1e-200	CHCHD6	0.0248178	1495.76
rs9878047	3	9985457	C	T	0.261956	0.816216	0.00702865	1e-200	CRELD1	0.257603	20393.9
rs9881468	3	52828628	T	C	0.334339	0.30474	0.00615462	1e-200	ITIH3	0.0413361	2534.24
rs9898	3	186390627	T	C	0.343232	0.462985	0.00648363	1e-200	HRG	0.0966415	6287.65
rs9898547	17	38136026	T	G	0.456805	-0.0756909	0.00605601	7.60852e-36	CSF3	0.00284318	167.581
rs9903158	17	34312337	C	T	0.0550921	-0.997107	0.0131363	1e-200	CCL14	0.103512	6786.3
rs9907136	17	32516245	T	C	0.649458	0.0967573	0.00609417	9.13903e-57	CCL7	0.00426274	251.611
rs9911630	17	41188342	G	A	0.349936	-0.144935	0.00650204	4.54988e-110	VAT1	0.00955699	567.123
rs9921779	16	548573	G	C	0.0338495	-0.154946	0.0167631	2.39056e-20	RAB11FIP3	0.00157032	92.4391
rs9937249	16	86560901	C	A	0.586466	0.468376	0.00629451	1e-200	MTHFSD	0.106408	6998.73
rs9957264	18	56881633	A	C	0.165178	0.441574	0.00829218	1e-200	GRP	0.0537753	3340.21
rs9968276	4	15949551	A	G	0.199521	-0.123251	0.00735818	5.63897e-63	FGFBP1	0.00485232	286.581
rs9989475	17	78971176	G	A	0.181141	0.200769	0.00797111	5.54626e-140	CHMP6	0.0119577	711.31

## Sheet: Sheet4
Supplementary Table 4 Results of proteome-wide Mendelian randomization between cerebral palsy(CP) and plasma proteins
Protein	Method	Nsnp	Beta	SE	P	lo_ci	up_ci	or	or_lci95	or_uci95	FDR	Outcome
CD5	Wald ratio	1	2.29957	0.519068	9.41545e-06	1.28219	3.31694	9.96985	3.60453	27.5758	0.0161098	cerebral plasy
QSOX1	Wald ratio	1	0.0845783	0.103187	0.412411	-0.117669	0.286825	1.08826	0.888991	1.33219	0.983344	cerebral plasy
IFNGR2	Wald ratio	1	0.00400191	0.0541102	0.941043	-0.102054	0.110058	1.00401	0.902981	1.11634	0.987851	cerebral plasy
TP53	Wald ratio	1	-1.12892	1.05248	0.283435	-3.19178	0.933933	0.323381	0.0410986	2.5445	0.983344	cerebral plasy
LAMB1	Wald ratio	1	0.0458257	0.0952557	0.630459	-0.140876	0.232527	1.04689	0.868597	1.26178	0.983344	cerebral plasy
CD69	Wald ratio	1	0.213906	1.1777	0.855873	-2.09439	2.52221	1.23851	0.123145	12.456	0.985787	cerebral plasy
SORBS1	Wald ratio	1	3.01428	1.14488	0.00846724	0.770327	5.25824	20.3745	2.16047	192.143	0.910193	cerebral plasy
COL5A1	Wald ratio	1	-0.0474123	0.28573	0.868209	-0.607442	0.512618	0.953694	0.544742	1.66966	0.985787	cerebral plasy
IL6R	Wald ratio	1	-0.0996894	0.0598418	0.0957366	-0.216979	0.0176004	0.905119	0.804947	1.01776	0.946852	cerebral plasy
LPL	Wald ratio	1	0.509854	0.442326	0.249047	-0.357105	1.37681	1.66505	0.699699	3.96225	0.983344	cerebral plasy
TLR3	Wald ratio	1	0.0707839	0.0553615	0.201046	-0.0377245	0.179292	1.07335	0.962978	1.19637	0.983344	cerebral plasy
DUSP13	Wald ratio	1	-0.122984	0.227724	0.589157	-0.569324	0.323355	0.884278	0.565908	1.38176	0.983344	cerebral plasy
ALPP	Wald ratio	1	0.191232	0.133779	0.15287	-0.0709742	0.453438	1.21074	0.931486	1.57371	0.981413	cerebral plasy
HDDC2	Wald ratio	1	0.00230428	0.112404	0.983645	-0.218008	0.222617	1.00231	0.804119	1.24934	0.999776	cerebral plasy
MAN1A2	Wald ratio	1	0.212498	0.324039	0.511966	-0.422618	0.847614	1.23676	0.655329	2.33407	0.983344	cerebral plasy
SPESP1	Wald ratio	1	-0.0361004	0.217191	0.867988	-0.461794	0.389594	0.964543	0.630152	1.47638	0.985787	cerebral plasy
CELA2A	Wald ratio	1	-1.23734	1.12085	0.269622	-3.4342	0.959521	0.290155	0.0322512	2.61045	0.983344	cerebral plasy
GLB1	Wald ratio	1	-0.216199	0.276448	0.434178	-0.758037	0.325639	0.805575	0.468585	1.38491	0.983344	cerebral plasy
CRH	Wald ratio	1	0.0681494	0.166562	0.682427	-0.258312	0.394611	1.07053	0.772354	1.48381	0.983344	cerebral plasy
HYOU1	Wald ratio	1	0.0155555	0.377646	0.967144	-0.72463	0.755741	1.01568	0.484504	2.12919	0.995672	cerebral plasy
IFIT3	Wald ratio	1	0.52211	0.616858	0.397328	-0.686931	1.73115	1.68558	0.503118	5.64715	0.983344	cerebral plasy
CLEC12A	Wald ratio	1	0.057089	0.142375	0.688437	-0.221965	0.336144	1.05875	0.800943	1.39954	0.983344	cerebral plasy
CLMP	Wald ratio	1	0.164915	0.191053	0.388033	-0.209549	0.53938	1.17929	0.81095	1.71494	0.983344	cerebral plasy
GDNF	Wald ratio	1	0.0389086	0.285212	0.891489	-0.520107	0.597924	1.03968	0.594457	1.81834	0.985787	cerebral plasy
GGT1	Wald ratio	1	-0.0445907	0.252006	0.859553	-0.538522	0.44934	0.956389	0.58361	1.56728	0.985787	cerebral plasy
CLSTN3	Wald ratio	1	0.107413	0.129412	0.406534	-0.146235	0.36106	1.11339	0.863955	1.43485	0.983344	cerebral plasy
TREH	Wald ratio	1	0.0411149	0.072578	0.571059	-0.101138	0.183368	1.04197	0.903808	1.20126	0.983344	cerebral plasy
FABP6	Wald ratio	1	-0.871183	0.43802	0.0467107	-1.7297	-0.0126647	0.418456	0.177337	0.987415	0.910193	cerebral plasy
FGF2	Wald ratio	1	-0.117626	0.0976891	0.228556	-0.309097	0.0738445	0.889028	0.73411	1.07664	0.983344	cerebral plasy
ULBP2	Wald ratio	1	-0.00266887	0.123614	0.982775	-0.244952	0.239614	0.997335	0.782742	1.27076	0.999776	cerebral plasy
PTH1R	Wald ratio	1	-0.473121	0.622219	0.447029	-1.69267	0.746427	0.623055	0.184028	2.10945	0.983344	cerebral plasy
CPB2	Wald ratio	1	0.0502424	0.114244	0.660096	-0.173677	0.274161	1.05153	0.840569	1.31543	0.983344	cerebral plasy
CD300A	Wald ratio	1	-0.0829625	0.291984	0.776308	-0.655251	0.489326	0.920386	0.519312	1.63122	0.985787	cerebral plasy
CRYBB2	Wald ratio	1	-0.458871	0.923398	0.619233	-2.26873	1.35099	0.631997	0.103443	3.86125	0.983344	cerebral plasy
CHAC2	Wald ratio	1	-0.0706321	0.418734	0.866048	-0.891351	0.750087	0.931805	0.410101	2.11718	0.985787	cerebral plasy
EREG	Wald ratio	1	-0.00690442	0.864037	0.993624	-1.70042	1.68661	0.993119	0.182607	5.40113	0.999776	cerebral plasy
PLA2G10	Wald ratio	1	0.762653	1.24758	0.540996	-1.6826	3.2079	2.14396	0.185891	24.7272	0.983344	cerebral plasy
PRSS8	Wald ratio	1	0.262673	0.563886	0.64134	-0.842545	1.36789	1.3004	0.430613	3.92706	0.983344	cerebral plasy
CRHBP	Wald ratio	1	0.208006	0.10943	0.0573261	-0.00647649	0.422488	1.23122	0.993544	1.52575	0.910193	cerebral plasy
DNAJB6	Wald ratio	1	-0.498103	0.317539	0.116733	-1.12048	0.124273	0.607682	0.326124	1.13233	0.96839	cerebral plasy
SH2B3	Wald ratio	1	0.228495	0.907958	0.801305	-1.5511	2.00809	1.25671	0.212014	7.4491	0.985787	cerebral plasy
PALM2	Wald ratio	1	0.279701	0.320007	0.382094	-0.347513	0.906915	1.32273	0.706443	2.47667	0.983344	cerebral plasy
FCRLB	Wald ratio	1	0.0293899	0.0916698	0.748509	-0.150283	0.209063	1.02983	0.860465	1.23252	0.985716	cerebral plasy
ASAH1	Wald ratio	1	-0.0439242	0.125897	0.727172	-0.290683	0.202835	0.957026	0.747753	1.22487	0.983344	cerebral plasy
P4HB	Wald ratio	1	-0.152074	0.903666	0.866359	-1.92326	1.61911	0.858925	0.14613	5.04861	0.985787	cerebral plasy
SLAMF6	Wald ratio	1	-0.211788	0.363533	0.560174	-0.924312	0.500736	0.809136	0.396804	1.64994	0.983344	cerebral plasy
LRRC37A2	Wald ratio	1	0.036888	0.0968766	0.703371	-0.15299	0.226766	1.03758	0.858138	1.25454	0.983344	cerebral plasy
BRSK2	Wald ratio	1	-0.225664	0.105565	0.0325426	-0.43257	-0.0187568	0.797987	0.648839	0.981418	0.910193	cerebral plasy
CIAPIN1	Wald ratio	1	-0.56818	1.2579	0.651494	-3.03367	1.89731	0.566556	0.0481385	6.66796	0.983344	cerebral plasy
IL34	Wald ratio	1	-0.0208048	0.0877413	0.812567	-0.192778	0.151168	0.97941	0.824665	1.16319	0.985787	cerebral plasy
FLRT2	Wald ratio	1	0.0613433	0.110752	0.57966	-0.15573	0.278416	1.06326	0.85579	1.32104	0.983344	cerebral plasy
GMFG	Wald ratio	1	-2.13426	0.94937	0.024571	-3.99503	-0.273495	0.118332	0.018407	0.760716	0.910193	cerebral plasy
CD79B	Wald ratio	1	0.0903042	0.382138	0.81319	-0.658686	0.839295	1.09451	0.517531	2.31473	0.985787	cerebral plasy
PCBP2	Wald ratio	1	-2.31758	1.3138	0.0777277	-4.89264	0.257472	0.0985114	0.00750161	1.29366	0.946852	cerebral plasy
NCAM2	Wald ratio	1	0.104841	0.120019	0.38237	-0.130396	0.340078	1.11053	0.877748	1.40506	0.983344	cerebral plasy
HS6ST1	Wald ratio	1	-0.25142	0.295246	0.394458	-0.830102	0.327263	0.777696	0.436005	1.38717	0.983344	cerebral plasy
GUCA2A	Wald ratio	1	0.521834	0.698926	0.455291	-0.84806	1.89173	1.68512	0.428245	6.63082	0.983344	cerebral plasy
BANK1	Wald ratio	1	-0.706704	0.539556	0.190268	-1.76423	0.350826	0.493267	0.171318	1.42024	0.983344	cerebral plasy
CNTN5	Wald ratio	1	0.0216389	0.124728	0.862267	-0.222828	0.266105	1.02187	0.800253	1.30487	0.985787	cerebral plasy
TRDMT1	Wald ratio	1	0.0916012	0.428079	0.830561	-0.747433	0.930636	1.09593	0.473581	2.53612	0.985787	cerebral plasy
CD164	Wald ratio	1	-0.246753	0.412917	0.550117	-1.05607	0.562564	0.781334	0.34782	1.75517	0.983344	cerebral plasy
PRDX1	Wald ratio	1	0.196268	1.20477	0.87059	-2.16508	2.55761	1.21685	0.114741	12.905	0.985787	cerebral plasy
PCDH17	Wald ratio	1	0.37953	0.180872	0.0358759	0.0250203	0.73404	1.4616	1.02534	2.08348	0.910193	cerebral plasy
ARHGEF10	Wald ratio	1	0.418271	0.217236	0.0541762	-0.00751093	0.844053	1.51933	0.992517	2.32577	0.910193	cerebral plasy
B4GALT1	Wald ratio	1	0.0339812	0.293151	0.907718	-0.540594	0.608556	1.03457	0.582402	1.83778	0.985787	cerebral plasy
XRCC4	Wald ratio	1	-0.294875	0.781013	0.705762	-1.82566	1.23591	0.744625	0.161111	3.44151	0.983344	cerebral plasy
CD40	Wald ratio	1	0.0895606	0.159181	0.573683	-0.222433	0.401555	1.09369	0.800568	1.49415	0.983344	cerebral plasy
MEGF10	Wald ratio	1	0.108627	0.15204	0.474941	-0.189371	0.406625	1.11475	0.827479	1.50174	0.983344	cerebral plasy
KLK7	Wald ratio	1	-0.0769122	0.13995	0.582615	-0.351215	0.19739	0.925971	0.703833	1.21822	0.983344	cerebral plasy
OGFR	Wald ratio	1	0.186877	0.479262	0.69659	-0.752476	1.12623	1.20548	0.471198	3.08401	0.983344	cerebral plasy
CEACAM6	Wald ratio	1	1.00777	0.504548	0.0457852	0.018854	1.99668	2.73948	1.01903	7.36457	0.910193	cerebral plasy
EPHA1	Wald ratio	1	0.123543	0.340457	0.716698	-0.543752	0.790839	1.1315	0.580566	2.20525	0.983344	cerebral plasy
CFHR2	Wald ratio	1	0.0893822	0.0632962	0.157913	-0.0346785	0.213443	1.0935	0.965916	1.23793	0.983344	cerebral plasy
ALDH5A1	Wald ratio	1	0.171278	0.407792	0.674476	-0.627994	0.97055	1.18682	0.533661	2.6394	0.983344	cerebral plasy
ELN	Wald ratio	1	-0.343568	0.959965	0.720421	-2.2251	1.53796	0.709235	0.108057	4.6551	0.983344	cerebral plasy
EBAG9	Wald ratio	1	0.963925	0.93362	0.301856	-0.865969	2.79382	2.62197	0.420644	16.3433	0.983344	cerebral plasy
EGFLAM	Wald ratio	1	0.1897	0.143139	0.185076	-0.090852	0.470252	1.20889	0.913153	1.6004	0.983344	cerebral plasy
INSL3	Wald ratio	1	0.410115	2.02519	0.83952	-3.55925	4.37948	1.50699	0.0284602	79.7964	0.985787	cerebral plasy
RNASE1	Wald ratio	1	-0.413122	0.32656	0.205845	-1.05318	0.226935	0.661581	0.348827	1.25475	0.983344	cerebral plasy
LIFR	Wald ratio	1	-0.133229	0.300722	0.657743	-0.722645	0.456186	0.875264	0.485467	1.57804	0.983344	cerebral plasy
CRYGD	Wald ratio	1	-0.16203	0.0891171	0.0690379	-0.3367	0.0126393	0.850416	0.714123	1.01272	0.942495	cerebral plasy
SEL1L	Wald ratio	1	0.191668	0.202228	0.34324	-0.204698	0.588034	1.21127	0.814893	1.80045	0.983344	cerebral plasy
MMUT	Wald ratio	1	-0.3697	0.611704	0.545593	-1.56864	0.82924	0.690941	0.208328	2.29158	0.983344	cerebral plasy
SUGP1	Wald ratio	1	0.521091	0.306299	0.0888964	-0.0792554	1.12144	1.68386	0.923804	3.06926	0.946852	cerebral plasy
PER3	Wald ratio	1	0.0345288	0.167852	0.837018	-0.294461	0.363518	1.03513	0.744933	1.43838	0.985787	cerebral plasy
ERBB3	Wald ratio	1	0.311681	0.555075	0.574449	-0.776266	1.39963	1.36572	0.460121	4.0537	0.983344	cerebral plasy
CXCL12	Wald ratio	1	-0.57894	0.334523	0.0835153	-1.2346	0.0767249	0.560492	0.29095	1.07974	0.946852	cerebral plasy
TNC	Wald ratio	1	-0.0315495	0.262152	0.904207	-0.545367	0.482268	0.968943	0.579629	1.61974	0.985787	cerebral plasy
SLITRK1	Wald ratio	1	-0.198261	0.570836	0.728353	-1.3171	0.920577	0.820156	0.267911	2.51074	0.983344	cerebral plasy
NSFL1C	Wald ratio	1	0.82084	0.791876	0.299933	-0.731237	2.37292	2.27241	0.481313	10.7286	0.983344	cerebral plasy
KLK6	Wald ratio	1	-0.482195	0.327445	0.140859	-1.12399	0.159597	0.617426	0.324981	1.17304	0.96839	cerebral plasy
IMMT	Wald ratio	1	-0.290359	0.52486	0.580118	-1.31908	0.738367	0.747995	0.26738	2.09251	0.983344	cerebral plasy
GLRX5	Wald ratio	1	-0.0409686	0.537367	0.939229	-1.09421	1.01227	0.959859	0.334804	2.75184	0.987851	cerebral plasy
ACAN	Wald ratio	1	-0.22707	0.656168	0.729302	-1.51316	1.05902	0.796865	0.220213	2.88354	0.983344	cerebral plasy
CCDC134	Wald ratio	1	0.789648	1.02004	0.438851	-1.20963	2.78892	2.20262	0.298309	16.2635	0.983344	cerebral plasy
PCDH7	Wald ratio	1	-0.442844	0.558815	0.428086	-1.53812	0.652433	0.642207	0.214784	1.92021	0.983344	cerebral plasy
CELA3A	Wald ratio	1	-0.0681267	0.306127	0.82389	-0.668135	0.531881	0.934142	0.512664	1.70213	0.985787	cerebral plasy
CCDC50	Wald ratio	1	-0.216309	0.356505	0.544018	-0.91506	0.482442	0.805486	0.400493	1.62003	0.983344	cerebral plasy
SERPING1	Wald ratio	1	0.183593	0.302396	0.543765	-0.409103	0.776289	1.20153	0.664246	2.17339	0.983344	cerebral plasy
PAM	Wald ratio	1	-0.0502112	0.114801	0.661838	-0.27522	0.174798	0.951029	0.759405	1.19101	0.983344	cerebral plasy
IGSF3	Wald ratio	1	-1.46501	0.692788	0.0344586	-2.82288	-0.10715	0.231075	0.0594345	0.898391	0.910193	cerebral plasy
CD80	Wald ratio	1	0.221245	0.158884	0.163774	-0.0901685	0.532658	1.24763	0.913777	1.70345	0.983344	cerebral plasy
ANGPT2	Wald ratio	1	0.0968176	0.412218	0.81431	-0.711129	0.904764	1.10166	0.491089	2.47135	0.985787	cerebral plasy
CEMIP2	Wald ratio	1	0.389291	0.435151	0.370995	-0.463605	1.24219	1.47593	0.629012	3.46318	0.983344	cerebral plasy
CCL17	Wald ratio	1	-0.358478	0.35945	0.31862	-1.063	0.346043	0.698739	0.345418	1.41346	0.983344	cerebral plasy
IL10	Wald ratio	1	0.200822	0.600792	0.738181	-0.97673	1.37837	1.22241	0.37654	3.96845	0.983865	cerebral plasy
ODAM	Wald ratio	1	-0.285221	0.228957	0.212859	-0.733976	0.163534	0.751848	0.479997	1.17767	0.983344	cerebral plasy
RP2	Wald ratio	1	0.449982	0.274964	0.101732	-0.088947	0.988911	1.56828	0.914894	2.68831	0.961677	cerebral plasy
CRYBB1	Wald ratio	1	-0.171048	0.395857	0.665673	-0.946928	0.604833	0.842781	0.387931	1.83095	0.983344	cerebral plasy
RNASE6	Wald ratio	1	0.200332	0.16131	0.214271	-0.115836	0.516499	1.22181	0.890622	1.67615	0.983344	cerebral plasy
CD200	Wald ratio	1	0.43702	0.321877	0.174552	-0.19386	1.0679	1.54809	0.823773	2.90926	0.983344	cerebral plasy
CR2	Wald ratio	1	-0.296608	0.41236	0.47196	-1.10483	0.511618	0.743335	0.331266	1.66799	0.983344	cerebral plasy
BCL2L15	Wald ratio	1	-0.639348	0.341776	0.0613919	-1.30923	0.0305335	0.527636	0.270028	1.031	0.936816	cerebral plasy
MUC16	Wald ratio	1	-0.644587	0.890309	0.469064	-2.38959	1.10042	0.52488	0.091667	3.00543	0.983344	cerebral plasy
MFGE8	Wald ratio	1	0.094477	0.180952	0.601593	-0.260189	0.449143	1.09908	0.770906	1.56697	0.983344	cerebral plasy
LDLRAP1	Wald ratio	1	1.19764	0.921305	0.193624	-0.608122	3.00339	3.31228	0.544372	20.1538	0.983344	cerebral plasy
CCN4	Wald ratio	1	-0.0405665	0.136614	0.76651	-0.308329	0.227196	0.960245	0.734673	1.25508	0.985787	cerebral plasy
PRAP1	Wald ratio	1	0.458192	0.259113	0.0770093	-0.0496696	0.966053	1.58121	0.951544	2.62755	0.946852	cerebral plasy
EFEMP1	Wald ratio	1	0.090942	0.346371	0.792892	-0.587945	0.769829	1.09521	0.555468	2.1594	0.985787	cerebral plasy
TFF2	Wald ratio	1	0.565577	0.521552	0.278183	-0.456666	1.58782	1.76046	0.633392	4.89307	0.983344	cerebral plasy
KEL	Wald ratio	1	-0.501689	0.320847	0.117902	-1.13055	0.12717	0.605507	0.322856	1.13561	0.96839	cerebral plasy
FOXJ3	Wald ratio	1	-0.553743	0.90387	0.540117	-2.32533	1.21784	0.574794	0.0977514	3.37988	0.983344	cerebral plasy
TG	Wald ratio	1	-1.05113	0.834357	0.207737	-2.68647	0.584207	0.349542	0.0681208	1.79357	0.983344	cerebral plasy
CPA4	Wald ratio	1	0.110867	0.114838	0.334334	-0.114215	0.335949	1.11725	0.892066	1.39927	0.983344	cerebral plasy
NXPH3	Wald ratio	1	0.166127	0.400409	0.67822	-0.618675	0.95093	1.18072	0.538657	2.58811	0.983344	cerebral plasy
THBS4	Wald ratio	1	0.50641	0.282925	0.0734687	-0.0481233	1.06094	1.65932	0.953016	2.88909	0.942495	cerebral plasy
FGF21	Wald ratio	1	-0.0267015	0.481205	0.955749	-0.969864	0.916461	0.973652	0.379135	2.50043	0.992979	cerebral plasy
LAMP3	Wald ratio	1	0.0691442	0.280315	0.805167	-0.480273	0.618562	1.07159	0.618614	1.85626	0.985787	cerebral plasy
CD177	Wald ratio	1	-0.0548693	0.0802576	0.494187	-0.212174	0.102436	0.946609	0.808824	1.10787	0.983344	cerebral plasy
ALDH1A1	Wald ratio	1	-0.751229	0.786893	0.339741	-2.29354	0.791081	0.471786	0.100909	2.20578	0.983344	cerebral plasy
CFHR4	Wald ratio	1	0.114156	0.0835443	0.171809	-0.0495907	0.277903	1.12093	0.951619	1.32036	0.983344	cerebral plasy
ITGA2	Wald ratio	1	-0.318946	0.108735	0.0033544	-0.532066	-0.105826	0.726915	0.58739	0.899582	0.910193	cerebral plasy
FAM171B	Wald ratio	1	0.020349	0.185561	0.912677	-0.34335	0.384048	1.02056	0.70939	1.46822	0.985787	cerebral plasy
ITGA5	Wald ratio	1	0.000276878	0.984553	0.999776	-1.92945	1.93	1.00028	0.145229	6.88951	0.999776	cerebral plasy
ITGB5	Wald ratio	1	0.208852	0.883343	0.813096	-1.5225	1.9402	1.23226	0.218166	6.96017	0.985787	cerebral plasy
LGALS1	Wald ratio	1	0.0623948	0.229803	0.785995	-0.388019	0.512809	1.06438	0.6784	1.66997	0.985787	cerebral plasy
ECI2	Wald ratio	1	0.289818	0.241835	0.230756	-0.184178	0.763814	1.33618	0.831788	2.14645	0.983344	cerebral plasy
PIK3IP1	Wald ratio	1	0.0054712	0.211473	0.97936	-0.409016	0.419959	1.00549	0.664303	1.5219	0.999776	cerebral plasy
B4GAT1	Wald ratio	1	-0.0176389	0.233324	0.939739	-0.474955	0.439677	0.982516	0.621913	1.55221	0.987851	cerebral plasy
MMP12	Wald ratio	1	-0.082655	0.103173	0.423054	-0.284873	0.119563	0.920669	0.75211	1.127	0.983344	cerebral plasy
CHGB	Wald ratio	1	0.0888961	0.100034	0.374188	-0.107171	0.284963	1.09297	0.898372	1.32971	0.983344	cerebral plasy
NGRN	Wald ratio	1	0.345225	0.996707	0.729068	-1.60832	2.29877	1.41231	0.200223	9.96194	0.983344	cerebral plasy
DMP1	Wald ratio	1	-1.52075	2.10958	0.470983	-5.65553	2.61402	0.218547	0.00349811	13.6539	0.983344	cerebral plasy
MAX	Wald ratio	1	0.0494221	0.720783	0.945334	-1.36331	1.46216	1.05066	0.255812	4.31526	0.98927	cerebral plasy
TNFSF8	Wald ratio	1	-0.424552	0.267606	0.11263	-0.94906	0.0999554	0.654063	0.387105	1.10512	0.967256	cerebral plasy
PMVK	Wald ratio	1	-0.313426	0.719473	0.663104	-1.72359	1.09674	0.730939	0.178424	2.99439	0.983344	cerebral plasy
KLK8	Wald ratio	1	0.481076	0.22925	0.0358626	0.0317468	0.930405	1.61781	1.03226	2.53554	0.910193	cerebral plasy
SMOC1	Wald ratio	1	0.358027	0.304321	0.239403	-0.238441	0.954495	1.4305	0.787855	2.59736	0.983344	cerebral plasy
PTPRF	Wald ratio	1	-0.398593	0.81875	0.626378	-2.00334	1.20616	0.671264	0.134883	3.34062	0.983344	cerebral plasy
LATS1	Wald ratio	1	-1.65039	1.02178	0.106267	-3.65308	0.352308	0.191976	0.0259112	1.42235	0.967256	cerebral plasy
PNLIPRP2	Wald ratio	1	0.0177639	0.0543286	0.74369	-0.0887202	0.124248	1.01792	0.915102	1.1323	0.985716	cerebral plasy
CALB1	Wald ratio	1	-1.01293	0.901123	0.260982	-2.77913	0.753273	0.363154	0.0620925	2.12394	0.983344	cerebral plasy
APEX1	Wald ratio	1	-0.0532319	0.151673	0.725615	-0.350511	0.244047	0.94816	0.704328	1.2764	0.983344	cerebral plasy
SPON1	Wald ratio	1	-0.110754	0.208804	0.59582	-0.520009	0.298502	0.895159	0.594515	1.34784	0.983344	cerebral plasy
ACYP1	Wald ratio	1	0.325192	0.259099	0.209447	-0.182642	0.833027	1.3843	0.833066	2.30027	0.983344	cerebral plasy
PVALB	Wald ratio	1	-0.0582465	0.0889259	0.512468	-0.232541	0.116048	0.943417	0.792517	1.12305	0.983344	cerebral plasy
ENSA	Wald ratio	1	1.87031	1.11744	0.0941791	-0.319862	4.06048	6.49031	0.726249	58.0024	0.946852	cerebral plasy
NPPC	Wald ratio	1	0.0164581	1.35618	0.990317	-2.64166	2.67457	1.01659	0.0712431	14.5062	0.999776	cerebral plasy
FCRL1	Wald ratio	1	0.0823986	0.175472	0.638654	-0.261527	0.426325	1.08589	0.769875	1.53162	0.983344	cerebral plasy
AMY1A_AMY1B_AMY1C	Wald ratio	1	-0.272921	0.199922	0.17221	-0.664769	0.118927	0.761153	0.514392	1.12629	0.983344	cerebral plasy
NPTXR	Wald ratio	1	0.0526193	0.0716653	0.462804	-0.0878446	0.193083	1.05403	0.915903	1.21298	0.983344	cerebral plasy
BPIFB2	Wald ratio	1	0.382166	0.232642	0.10044	-0.0738117	0.838144	1.46546	0.928847	2.31207	0.95643	cerebral plasy
HPSE	Wald ratio	1	0.317925	0.217151	0.143174	-0.107691	0.74354	1.37427	0.897905	2.10337	0.96839	cerebral plasy
CA3	Wald ratio	1	-0.129344	0.467654	0.782101	-1.04595	0.787257	0.878671	0.351359	2.19736	0.985787	cerebral plasy
FGF5	Wald ratio	1	-0.143439	0.0965686	0.137448	-0.332714	0.045835	0.866373	0.716975	1.0469	0.96839	cerebral plasy
GP6	Wald ratio	1	0.0861814	0.231683	0.709908	-0.367917	0.54028	1.09	0.692175	1.71649	0.983344	cerebral plasy
RASSF2	Wald ratio	1	0.457281	0.654929	0.485043	-0.826379	1.74094	1.57977	0.437631	5.70271	0.983344	cerebral plasy
S100A11	Wald ratio	1	0.512737	0.442062	0.246099	-0.353704	1.37918	1.66986	0.702083	3.97164	0.983344	cerebral plasy
NPTX2	Wald ratio	1	-0.130427	0.191021	0.494741	-0.504827	0.243974	0.877721	0.60361	1.27631	0.983344	cerebral plasy
TGFB1	Wald ratio	1	-0.215702	0.249947	0.388144	-0.705599	0.274195	0.805976	0.493813	1.31547	0.983344	cerebral plasy
ATRAID	Wald ratio	1	-0.120361	0.248657	0.628354	-0.607728	0.367006	0.8866	0.544587	1.44341	0.983344	cerebral plasy
TNFAIP8L2	Wald ratio	1	-0.432197	1.08258	0.689725	-2.55406	1.68966	0.649082	0.0777656	5.41765	0.983344	cerebral plasy
ACP1	Wald ratio	1	-0.419804	0.164097	0.0105197	-0.741435	-0.0981734	0.657175	0.47643	0.906492	0.910193	cerebral plasy
CXADR	Wald ratio	1	-0.0540093	0.528482	0.9186	-1.08983	0.981816	0.947423	0.336272	2.6693	0.985787	cerebral plasy
PRG3	Wald ratio	1	1.11303	1.55597	0.474406	-1.93667	4.16273	3.04356	0.144183	64.2468	0.983344	cerebral plasy
KRT5	Wald ratio	1	-0.737184	0.663922	0.266849	-2.03847	0.564103	0.478459	0.130228	1.75787	0.983344	cerebral plasy
FARSA	Wald ratio	1	-0.0869955	1.04613	0.933725	-2.13742	1.96343	0.916681	0.117959	7.1237	0.987851	cerebral plasy
AK2	Wald ratio	1	-1.39738	1.88384	0.458228	-5.08971	2.29496	0.247245	0.00615981	9.92402	0.983344	cerebral plasy
CD63	Wald ratio	1	-1.79092	1.22472	0.143657	-4.19137	0.609537	0.166807	0.0151255	1.83958	0.96839	cerebral plasy
CPVL	Wald ratio	1	-0.0371906	0.10538	0.724148	-0.243735	0.169353	0.963492	0.783695	1.18454	0.983344	cerebral plasy
PDCD5	Wald ratio	1	0.0117941	0.184754	0.9491	-0.350323	0.373912	1.01186	0.70446	1.45341	0.990793	cerebral plasy
APCS	Wald ratio	1	0.183495	0.306429	0.549296	-0.417107	0.784096	1.20141	0.658951	2.19043	0.983344	cerebral plasy
BMP10	Wald ratio	1	-0.0307322	0.182074	0.865962	-0.387597	0.326133	0.969735	0.678686	1.3856	0.985787	cerebral plasy
TDRKH	Wald ratio	1	-0.159193	0.189423	0.400679	-0.530462	0.212076	0.852832	0.588333	1.23624	0.983344	cerebral plasy
VWF	Wald ratio	1	0.0887441	0.677302	0.895755	-1.23877	1.41626	1.0928	0.289741	4.12166	0.985787	cerebral plasy
SPAG1	Wald ratio	1	0.160641	0.0853693	0.0598747	-0.00668312	0.327965	1.17426	0.993339	1.38814	0.922933	cerebral plasy
DPEP1	Wald ratio	1	0.0662003	0.0766946	0.388045	-0.0841211	0.216522	1.06844	0.91932	1.24175	0.983344	cerebral plasy
XPNPEP2	Wald ratio	1	0.0236409	0.0705112	0.737414	-0.114561	0.161843	1.02392	0.891758	1.17568	0.983865	cerebral plasy
AAMDC	Wald ratio	1	0.103665	0.0696433	0.136615	-0.0328356	0.240166	1.10923	0.967698	1.27146	0.96839	cerebral plasy
TXNDC15	Wald ratio	1	0.0297722	0.0639599	0.641586	-0.0955893	0.155134	1.03022	0.908837	1.16781	0.983344	cerebral plasy
TBCC	Wald ratio	1	-0.129383	0.329094	0.694209	-0.774407	0.51564	0.878637	0.460977	1.67471	0.983344	cerebral plasy
KIRREL2	Wald ratio	1	-0.306837	0.339483	0.366083	-0.972223	0.35855	0.735771	0.378241	1.43125	0.983344	cerebral plasy
INPP1	Wald ratio	1	0.802335	1.08659	0.460273	-1.32738	2.93205	2.23074	0.265171	18.7661	0.983344	cerebral plasy
PLXDC1	Wald ratio	1	0.725692	0.365089	0.0468435	0.0101175	1.44127	2.06616	1.01017	4.22604	0.910193	cerebral plasy
ENPP6	Wald ratio	1	-0.266745	0.196238	0.174054	-0.651371	0.117882	0.765869	0.52133	1.12511	0.983344	cerebral plasy
INPP5D	Wald ratio	1	-0.192817	0.405278	0.634241	-0.987162	0.601527	0.824633	0.372633	1.8249	0.983344	cerebral plasy
CLEC11A	Wald ratio	1	-0.0818096	0.226328	0.717752	-0.525413	0.361794	0.921447	0.591311	1.4359	0.983344	cerebral plasy
LPO	Wald ratio	1	-0.433508	0.22086	0.0496678	-0.866394	-0.000621517	0.648231	0.420465	0.999379	0.910193	cerebral plasy
ZP3	Wald ratio	1	-0.0247882	0.055834	0.65707	-0.134223	0.0846464	0.975517	0.874395	1.08833	0.983344	cerebral plasy
LYPD8	Wald ratio	1	-0.0797657	0.148986	0.592379	-0.371778	0.212246	0.923333	0.689507	1.23645	0.983344	cerebral plasy
PRG2	Wald ratio	1	0.81251	0.768938	0.290665	-0.694609	2.31963	2.25356	0.49927	10.1719	0.983344	cerebral plasy
FCGR2B	Wald ratio	1	0.0893789	0.13518	0.508493	-0.175573	0.354331	1.09349	0.838976	1.42523	0.983344	cerebral plasy
DARS1	Wald ratio	1	0.602354	0.37908	0.112063	-0.140643	1.34535	1.82641	0.868799	3.83953	0.967256	cerebral plasy
PPP1R14A	Wald ratio	1	-0.130253	0.278251	0.639704	-0.675624	0.415119	0.877874	0.508839	1.51455	0.983344	cerebral plasy
LY6D	Wald ratio	1	0.387389	0.140769	0.00592425	0.111481	0.663297	1.47313	1.11793	1.94118	0.910193	cerebral plasy
PRTN3	Wald ratio	1	-0.000265826	0.143483	0.998522	-0.281492	0.28096	0.999734	0.754657	1.3244	0.999776	cerebral plasy
ACOX1	Wald ratio	1	-0.313543	0.894587	0.725972	-2.06693	1.43985	0.730853	0.126573	4.22005	0.983344	cerebral plasy
CEBPB	Wald ratio	1	-1.07408	1.09738	0.327696	-3.22494	1.07679	0.341612	0.039758	2.93523	0.983344	cerebral plasy
IGFBPL1	Wald ratio	1	0.0254406	0.146266	0.861918	-0.261241	0.312122	1.02577	0.770095	1.36632	0.985787	cerebral plasy
ICAM4	Wald ratio	1	-0.557575	0.555191	0.315237	-1.64575	0.530599	0.572596	0.192868	1.69995	0.983344	cerebral plasy
IMPA1	Wald ratio	1	-0.0417381	0.288726	0.885059	-0.607641	0.524165	0.959121	0.544634	1.68905	0.985787	cerebral plasy
PF4	Wald ratio	1	-0.292778	0.8617	0.734032	-1.98171	1.39615	0.746188	0.137833	4.03964	0.983865	cerebral plasy
IL7R	Wald ratio	1	-0.147685	0.0707515	0.0368544	-0.286358	-0.00901189	0.862703	0.750994	0.991029	0.910193	cerebral plasy
TSC22D1	Wald ratio	1	-0.84982	1.36351	0.533114	-3.52229	1.82266	0.427492	0.0295316	6.18827	0.983344	cerebral plasy
GPA33	Wald ratio	1	0.041812	0.308484	0.892185	-0.562817	0.646441	1.0427	0.569602	1.90874	0.985787	cerebral plasy
EHD3	Wald ratio	1	0.305181	0.355813	0.391058	-0.392212	1.00257	1.35687	0.675561	2.72529	0.983344	cerebral plasy
S100G	Wald ratio	1	0.160941	0.362289	0.656875	-0.549147	0.871028	1.17462	0.577442	2.38937	0.983344	cerebral plasy
EGFR	Wald ratio	1	-0.194143	0.369926	0.599711	-0.919199	0.530913	0.82354	0.398838	1.70048	0.983344	cerebral plasy
DCXR	Wald ratio	1	-0.366687	0.431383	0.395311	-1.2122	0.478824	0.693027	0.297543	1.61417	0.983344	cerebral plasy
AK1	Wald ratio	1	2.93889	1.40377	0.0362982	0.187504	5.69029	18.8949	1.20624	295.978	0.910193	cerebral plasy
AKR7L	Wald ratio	1	0.381833	0.38736	0.324266	-0.377393	1.14106	1.46497	0.685646	3.13008	0.983344	cerebral plasy
CDC27	Wald ratio	1	0.161763	0.849731	0.84902	-1.50371	1.82724	1.17558	0.222304	6.21668	0.985787	cerebral plasy
AMN	Wald ratio	1	-0.0294705	0.0831309	0.722959	-0.192407	0.133466	0.97096	0.824971	1.14278	0.983344	cerebral plasy
PLA2G15	Wald ratio	1	-0.118082	0.26707	0.658388	-0.64154	0.405375	0.888623	0.526481	1.49987	0.983344	cerebral plasy
CHAD	Wald ratio	1	-0.401951	0.154876	0.00945086	-0.705508	-0.0983928	0.669014	0.493857	0.906293	0.910193	cerebral plasy
PMS1	Wald ratio	1	-3.04908	1.31204	0.0201295	-5.62068	-0.477484	0.0474025	0.00362219	0.620342	0.910193	cerebral plasy
BPIFB1	Wald ratio	1	-0.128579	0.142395	0.366538	-0.407673	0.150515	0.879344	0.665196	1.16243	0.983344	cerebral plasy
HNMT	Wald ratio	1	0.160934	0.0729314	0.0273382	0.0179888	0.30388	1.17461	1.01815	1.35511	0.910193	cerebral plasy
CD14	Wald ratio	1	-0.198589	0.209662	0.343543	-0.609526	0.212348	0.819887	0.543609	1.23658	0.983344	cerebral plasy
SNED1	Wald ratio	1	0.263508	0.512498	0.607137	-0.740988	1.268	1.30149	0.476643	3.55375	0.983344	cerebral plasy
ANGPTL4	Wald ratio	1	-0.008994	0.219062	0.967251	-0.438355	0.420367	0.991046	0.645097	1.52252	0.995672	cerebral plasy
PTGR1	Wald ratio	1	-0.0274837	0.229437	0.904651	-0.47718	0.422213	0.972891	0.620531	1.52533	0.985787	cerebral plasy
CGREF1	Wald ratio	1	-0.126046	0.11404	0.269037	-0.349565	0.0974721	0.881574	0.704995	1.10238	0.983344	cerebral plasy
HYAL1	Wald ratio	1	0.20243	0.22561	0.369582	-0.239765	0.644625	1.22437	0.786813	1.90527	0.983344	cerebral plasy
RNF149	Wald ratio	1	-0.407983	0.225077	0.0698871	-0.849134	0.033167	0.66499	0.427785	1.03372	0.942495	cerebral plasy
CDH3	Wald ratio	1	0.191625	1.44096	0.894206	-2.63266	3.01591	1.21122	0.0718873	20.4076	0.985787	cerebral plasy
NCAN	Wald ratio	1	0.251439	0.429106	0.557903	-0.589609	1.09249	1.28587	0.554544	2.98168	0.983344	cerebral plasy
PM20D1	Wald ratio	1	-0.157176	0.0783641	0.044887	-0.31077	-0.00358214	0.854554	0.732883	0.996424	0.910193	cerebral plasy
DCTPP1	Wald ratio	1	0.434623	1.25781	0.72969	-2.03069	2.89994	1.54438	0.131245	18.173	0.983344	cerebral plasy
TTF2	Wald ratio	1	-0.210028	0.15231	0.167911	-0.508555	0.0885	0.810562	0.601364	1.09253	0.983344	cerebral plasy
SCAMP3	Wald ratio	1	-1.39676	0.832396	0.093347	-3.02826	0.234735	0.247397	0.0484	1.26457	0.946852	cerebral plasy
PRDX6	Wald ratio	1	-0.450317	0.50118	0.368912	-1.43263	0.531996	0.637426	0.23868	1.70233	0.983344	cerebral plasy
SPRY2	Wald ratio	1	-0.796606	0.737411	0.28002	-2.24193	0.64872	0.450857	0.106253	1.91309	0.983344	cerebral plasy
ANG	Wald ratio	1	0.0311635	0.165005	0.850199	-0.292245	0.354572	1.03165	0.746585	1.42557	0.985787	cerebral plasy
EFCAB14	Wald ratio	1	1.01585	2.25806	0.6528	-3.40996	5.44165	2.76171	0.0330427	230.823	0.983344	cerebral plasy
SUSD4	Wald ratio	1	0.178737	0.161729	0.269089	-0.138252	0.495725	1.19571	0.870879	1.64169	0.983344	cerebral plasy
TIMP1	Wald ratio	1	0.103629	1.31954	0.937403	-2.48267	2.68993	1.10919	0.08352	14.7306	0.987851	cerebral plasy
SERPINA3	Wald ratio	1	-0.177801	0.189661	0.348519	-0.549537	0.193935	0.837109	0.577217	1.21402	0.983344	cerebral plasy
PSME1	Wald ratio	1	0.809585	0.64503	0.209438	-0.454673	2.07384	2.24697	0.634655	7.95533	0.983344	cerebral plasy
PRSS2	Wald ratio	1	0.592337	0.445794	0.18394	-0.28142	1.46609	1.80821	0.754711	4.33228	0.983344	cerebral plasy
CCL25	Wald ratio	1	0.0344055	0.0874772	0.694092	-0.13705	0.205861	1.035	0.871927	1.22858	0.983344	cerebral plasy
SIRPA	Wald ratio	1	-0.0128775	0.0501324	0.79728	-0.111137	0.085382	0.987205	0.894816	1.08913	0.985787	cerebral plasy
CD200R1	Wald ratio	1	-0.118667	0.111045	0.285233	-0.336316	0.0989816	0.888103	0.714397	1.10405	0.983344	cerebral plasy
RWDD1	Wald ratio	1	-2.11748	1.01698	0.0373308	-4.11076	-0.124201	0.120335	0.0163953	0.883202	0.910193	cerebral plasy
TIMD4	Wald ratio	1	-0.0210371	0.27855	0.939798	-0.566996	0.524921	0.979183	0.567227	1.69033	0.987851	cerebral plasy
APOA4	Wald ratio	1	0.390347	0.437745	0.372542	-0.467633	1.24833	1.47749	0.626483	3.48451	0.983344	cerebral plasy
CD300C	Wald ratio	1	-0.0856939	0.126109	0.496808	-0.332868	0.16148	0.917875	0.716865	1.17525	0.983344	cerebral plasy
DSG2	Wald ratio	1	0.100286	0.289728	0.729238	-0.467581	0.668153	1.10549	0.626516	1.95063	0.983344	cerebral plasy
LEPR	Wald ratio	1	0.152106	0.340519	0.655098	-0.51531	0.819523	1.16428	0.597315	2.26942	0.983344	cerebral plasy
SERPINH1	Wald ratio	1	-0.1941	0.458578	0.672102	-1.09291	0.704714	0.823576	0.335238	2.02327	0.983344	cerebral plasy
KIR2DL2	Wald ratio	1	-0.072691	0.0988803	0.462254	-0.266496	0.121114	0.929888	0.766059	1.12875	0.983344	cerebral plasy
TMPRSS5	Wald ratio	1	0.0229645	0.0786479	0.770293	-0.131185	0.177114	1.02323	0.877055	1.19377	0.985787	cerebral plasy
USP28	Wald ratio	1	0.575751	0.926127	0.534155	-1.23946	2.39096	1.77847	0.289541	10.924	0.983344	cerebral plasy
C1QA	Wald ratio	1	0.117776	0.162005	0.467231	-0.199754	0.435306	1.12499	0.818932	1.54544	0.983344	cerebral plasy
BLVRB	Wald ratio	1	0.193264	0.448428	0.666482	-0.685655	1.07218	1.2132	0.50376	2.92175	0.983344	cerebral plasy
PDZD2	Wald ratio	1	0.173999	0.243059	0.47407	-0.302396	0.650394	1.19005	0.739045	1.9163	0.983344	cerebral plasy
F9	Wald ratio	1	0.12731	0.161283	0.429906	-0.188806	0.443425	1.13577	0.827947	1.55803	0.983344	cerebral plasy
GHRL	Wald ratio	1	0.0320231	0.140595	0.819826	-0.243543	0.307589	1.03254	0.783846	1.36014	0.985787	cerebral plasy
COMMD1	Wald ratio	1	-0.0309956	0.228104	0.891913	-0.47808	0.416089	0.96948	0.619973	1.51602	0.985787	cerebral plasy
MEP1B	Wald ratio	1	-0.112024	0.0560576	0.0456758	-0.221897	-0.00215131	0.894023	0.800998	0.997851	0.910193	cerebral plasy
F11	Wald ratio	1	0.0855666	0.155991	0.583325	-0.220177	0.39131	1.08933	0.802377	1.47892	0.983344	cerebral plasy
MEGF9	Wald ratio	1	-0.0134108	0.207508	0.94847	-0.420127	0.393305	0.986679	0.656964	1.48187	0.990741	cerebral plasy
NTproBNP	Wald ratio	1	-0.317816	0.246018	0.196413	-0.800012	0.16438	0.727736	0.449324	1.17866	0.983344	cerebral plasy
SERPINI2	Wald ratio	1	-0.387861	0.205021	0.0585162	-0.789702	0.0139803	0.678507	0.45398	1.01408	0.910193	cerebral plasy
SELENOP	Wald ratio	1	-0.0421499	0.586779	0.942735	-1.19224	1.10794	0.958726	0.303541	3.02811	0.988976	cerebral plasy
FBLN2	Wald ratio	1	-0.0638763	0.261575	0.807077	-0.576564	0.448811	0.938121	0.561826	1.56645	0.985787	cerebral plasy
EFNA1	Wald ratio	1	0.0610159	0.192478	0.751242	-0.316241	0.438272	1.06292	0.728884	1.55003	0.985716	cerebral plasy
SNAP25	Wald ratio	1	-0.885186	0.552563	0.109163	-1.96821	0.197837	0.412637	0.139707	1.21876	0.967256	cerebral plasy
FNDC1	Wald ratio	1	0.09878	0.150238	0.510867	-0.195687	0.393247	1.10382	0.822269	1.48178	0.983344	cerebral plasy
MSR1	Wald ratio	1	0.29251	0.200965	0.145523	-0.101381	0.686401	1.33979	0.903589	1.98655	0.96839	cerebral plasy
VAV3	Wald ratio	1	-1.77887	1.17705	0.130714	-4.08589	0.528152	0.168829	0.0168081	1.6958	0.96839	cerebral plasy
TNFRSF12A	Wald ratio	1	0.563305	0.979657	0.56529	-1.35682	2.48343	1.75647	0.257478	11.9823	0.983344	cerebral plasy
LZTFL1	Wald ratio	1	0.270463	0.333002	0.416678	-0.38222	0.923147	1.31057	0.682345	2.5172	0.983344	cerebral plasy
PSMG3	Wald ratio	1	1.39361	2.89651	0.630422	-4.28356	7.07078	4.02937	0.0137935	1177.06	0.983344	cerebral plasy
CEACAM8	Wald ratio	1	0.991767	0.496537	0.0457852	0.0185546	1.96498	2.69599	1.01873	7.13477	0.910193	cerebral plasy
PDGFA	Wald ratio	1	1.72126	1.63455	0.292318	-1.48246	4.92498	5.59159	0.227079	137.687	0.983344	cerebral plasy
CRNN	Wald ratio	1	-0.0112979	0.102919	0.912589	-0.21302	0.190424	0.988766	0.80814	1.20976	0.985787	cerebral plasy
DPP6	Wald ratio	1	0.112982	0.255406	0.658227	-0.387614	0.613578	1.11961	0.678675	1.84703	0.983344	cerebral plasy
DDAH1	Wald ratio	1	0.17895	0.381669	0.639168	-0.569121	0.927022	1.19596	0.566023	2.52697	0.983344	cerebral plasy
LAYN	Wald ratio	1	-0.231868	0.176587	0.189165	-0.577978	0.114242	0.793051	0.561032	1.12102	0.983344	cerebral plasy
LACRT	Wald ratio	1	-0.172218	0.907404	0.849472	-1.95073	1.60629	0.841796	0.14217	4.98431	0.985787	cerebral plasy
NAAA	Wald ratio	1	-0.0513466	0.100566	0.609647	-0.248456	0.145762	0.949949	0.780005	1.15692	0.983344	cerebral plasy
ARHGAP45	Wald ratio	1	-1.55999	0.844893	0.0648375	-3.21598	0.0959993	0.210138	0.040116	1.10076	0.942495	cerebral plasy
MCFD2	Wald ratio	1	0.398327	0.444143	0.369803	-0.472194	1.26885	1.48933	0.623633	3.55675	0.983344	cerebral plasy
MATN2	Wald ratio	1	-0.174785	0.148772	0.240054	-0.466378	0.116808	0.839637	0.62727	1.1239	0.983344	cerebral plasy
CRISP3	Wald ratio	1	-0.0989101	0.107136	0.355892	-0.308897	0.111076	0.905824	0.734257	1.11748	0.983344	cerebral plasy
KLK3	Wald ratio	1	-1.22423	1.1916	0.30424	-3.55977	1.11131	0.293984	0.0284454	3.03833	0.983344	cerebral plasy
APP	Wald ratio	1	2.13478	0.91734	0.019958	0.33679	3.93276	8.45516	1.40044	51.0478	0.910193	cerebral plasy
CXCL9	Wald ratio	1	-0.212548	0.431913	0.622643	-1.0591	0.634001	0.808522	0.346769	1.88514	0.983344	cerebral plasy
SPINT2	Wald ratio	1	-0.169233	0.361523	0.639704	-0.877818	0.539351	0.844312	0.415689	1.71489	0.983344	cerebral plasy
TBC1D17	Wald ratio	1	-0.234239	0.154605	0.129753	-0.537266	0.0687878	0.791173	0.584344	1.07121	0.96839	cerebral plasy
LBP	Wald ratio	1	-0.187166	0.0688169	0.00653273	-0.322047	-0.052285	0.829306	0.724664	0.949058	0.910193	cerebral plasy
CTSZ	Wald ratio	1	0.242898	0.217141	0.263303	-0.182699	0.668496	1.27494	0.833019	1.9513	0.983344	cerebral plasy
CPOX	Wald ratio	1	-0.0774161	0.470995	0.869442	-1.00057	0.845734	0.925505	0.367671	2.32969	0.985787	cerebral plasy
GFRA2	Wald ratio	1	-0.0770874	0.202336	0.703212	-0.473665	0.31949	0.925809	0.622716	1.37643	0.983344	cerebral plasy
EDA2R	Wald ratio	1	-0.560099	0.334563	0.0941071	-1.21584	0.0956452	0.571152	0.29646	1.10037	0.946852	cerebral plasy
C1RL	Wald ratio	1	0.0983168	0.145419	0.49898	-0.186704	0.383337	1.10331	0.82969	1.46717	0.983344	cerebral plasy
TNFAIP8	Wald ratio	1	0.143594	0.771434	0.852336	-1.36842	1.6556	1.15441	0.25451	5.23624	0.985787	cerebral plasy
TNFSF10	Wald ratio	1	0.0784488	0.289205	0.786194	-0.488394	0.645291	1.08161	0.613611	1.90654	0.985787	cerebral plasy
GRK5	Wald ratio	1	-0.280494	0.267552	0.294467	-0.804897	0.243908	0.75541	0.447134	1.27623	0.983344	cerebral plasy
CDH1	Wald ratio	1	2.20043	1.29279	0.088741	-0.333441	4.7343	9.02887	0.716454	113.783	0.946852	cerebral plasy
COL2A1	Wald ratio	1	0.00799878	0.0807072	0.921052	-0.150187	0.166185	1.00803	0.860547	1.18079	0.9868	cerebral plasy
AMOTL2	Wald ratio	1	-0.697465	1.15335	0.545359	-2.95803	1.5631	0.497846	0.0519211	4.7736	0.983344	cerebral plasy
SPACA5_SPACA5B	Wald ratio	1	0.688533	0.417097	0.0987845	-0.128977	1.50604	1.99079	0.878994	4.50885	0.950562	cerebral plasy
MSMB	Wald ratio	1	0.0684122	0.0674006	0.310102	-0.063693	0.200517	1.07081	0.938293	1.22203	0.983344	cerebral plasy
CYB5R2	Wald ratio	1	-0.0400346	0.251754	0.873651	-0.533472	0.453403	0.960756	0.586565	1.57366	0.985787	cerebral plasy
WWP2	Wald ratio	1	-0.305387	0.391422	0.435274	-1.07257	0.4618	0.736838	0.342127	1.58693	0.983344	cerebral plasy
TGOLN2	Wald ratio	1	0.0472428	0.0866626	0.585661	-0.122616	0.217101	1.04838	0.884603	1.24247	0.983344	cerebral plasy
SSC4D	Wald ratio	1	0.210139	0.210079	0.317173	-0.201616	0.621893	1.23385	0.817409	1.86245	0.983344	cerebral plasy
DUSP29	Wald ratio	1	-0.30533	0.457863	0.504862	-1.20274	0.592081	0.73688	0.300369	1.80775	0.983344	cerebral plasy
ATXN10	Wald ratio	1	-1.80494	0.694922	0.00939508	-3.16699	-0.442897	0.164484	0.0421302	0.642174	0.910193	cerebral plasy
ACE	Wald ratio	1	-0.116553	0.129587	0.368429	-0.370545	0.137438	0.889983	0.690358	1.14733	0.983344	cerebral plasy
CDHR5	Wald ratio	1	-0.0898299	0.1246	0.470942	-0.334046	0.154386	0.914087	0.716021	1.16694	0.983344	cerebral plasy
CTSD	Wald ratio	1	0.216066	0.262156	0.409833	-0.29776	0.729892	1.24118	0.74248	2.07486	0.983344	cerebral plasy
IFNAR1	Wald ratio	1	-0.0713715	0.14731	0.628033	-0.3601	0.217357	0.931116	0.697607	1.24279	0.983344	cerebral plasy
SIGLEC7	Wald ratio	1	-0.447572	0.175515	0.010771	-0.791582	-0.103562	0.639178	0.453128	0.90162	0.910193	cerebral plasy
ANXA1	Wald ratio	1	0.988783	1.37337	0.471546	-1.70303	3.6806	2.68796	0.182131	39.6701	0.983344	cerebral plasy
LEFTY2	Wald ratio	1	0.0421853	0.0855639	0.621993	-0.12552	0.209891	1.04309	0.882038	1.23354	0.983344	cerebral plasy
EPS8L2	Wald ratio	1	0.100354	0.231986	0.665315	-0.354339	0.555048	1.10556	0.701637	1.74202	0.983344	cerebral plasy
PAMR1	Wald ratio	1	-0.180663	0.193058	0.349379	-0.559057	0.197731	0.834717	0.571748	1.21864	0.983344	cerebral plasy
ITGBL1	Wald ratio	1	0.0194509	0.239951	0.935393	-0.450854	0.489756	1.01964	0.637084	1.63192	0.987851	cerebral plasy
PALM	Wald ratio	1	-0.939086	0.473441	0.047308	-1.86703	-0.011141	0.390985	0.154582	0.988921	0.910193	cerebral plasy
CLIC5	Wald ratio	1	0.450787	0.498944	0.36627	-0.527144	1.42872	1.56955	0.590289	4.17334	0.983344	cerebral plasy
ST8SIA1	Wald ratio	1	-0.938977	1.4185	0.508002	-3.71923	1.84128	0.391028	0.0242527	6.30457	0.983344	cerebral plasy
SPINK6	Wald ratio	1	0.129787	0.167991	0.439769	-0.199476	0.45905	1.13859	0.81916	1.58257	0.983344	cerebral plasy
PRKAR2A	Wald ratio	1	0.79409	0.770528	0.302739	-0.716146	2.30433	2.21243	0.488632	10.0174	0.983344	cerebral plasy
ADGRG1	Wald ratio	1	-0.536775	0.776478	0.489381	-2.05867	0.985122	0.584631	0.127623	2.67814	0.983344	cerebral plasy
ENTPD5	Wald ratio	1	-0.280289	0.118918	0.0184234	-0.513368	-0.0472099	0.755565	0.598477	0.953887	0.910193	cerebral plasy
MECR	Wald ratio	1	-0.890862	0.964909	0.355871	-2.78208	1.00036	0.410302	0.0619094	2.71926	0.983344	cerebral plasy
GIPC3	Wald ratio	1	0.0323792	0.252599	0.898003	-0.462715	0.527473	1.03291	0.629572	1.69464	0.985787	cerebral plasy
NMI	Wald ratio	1	0.115677	0.1329	0.384079	-0.144808	0.376162	1.12263	0.865189	1.45668	0.983344	cerebral plasy
CHI3L1	Wald ratio	1	0.0728679	0.0999461	0.465958	-0.123026	0.268762	1.07559	0.88424	1.30834	0.983344	cerebral plasy
PDZK1	Wald ratio	1	0.117527	0.529025	0.824191	-0.919363	1.15442	1.12471	0.398773	3.17217	0.985787	cerebral plasy
PARP1	Wald ratio	1	0.81734	0.447646	0.0678709	-0.0600458	1.69473	2.26447	0.941721	5.44515	0.942495	cerebral plasy
MYDGF	Wald ratio	1	0.305013	0.950977	0.74841	-1.5589	2.16893	1.35664	0.210367	8.7489	0.985716	cerebral plasy
NUMB	Wald ratio	1	-0.552898	0.695392	0.426562	-1.91587	0.81007	0.57528	0.147214	2.24807	0.983344	cerebral plasy
WFIKKN1	Wald ratio	1	0.274502	0.242382	0.257417	-0.200567	0.74957	1.31587	0.818267	2.11609	0.983344	cerebral plasy
PRCP	Wald ratio	1	0.746313	1.92711	0.698555	-3.03082	4.52344	2.10921	0.0482762	92.1522	0.983344	cerebral plasy
HS1BP3	Wald ratio	1	-0.0926129	0.303762	0.760453	-0.687986	0.50276	0.911546	0.502587	1.65328	0.985787	cerebral plasy
PILRA	Wald ratio	1	0.00330558	0.0658505	0.959964	-0.125761	0.132373	1.00331	0.881825	1.14153	0.992979	cerebral plasy
CREG1	Wald ratio	1	0.349696	0.415438	0.399926	-0.464561	1.16395	1.41864	0.628411	3.20257	0.983344	cerebral plasy
PADI2	Wald ratio	1	-0.0586504	0.465424	0.89972	-0.970882	0.853581	0.943036	0.378749	2.34804	0.985787	cerebral plasy
SH3BP1	Wald ratio	1	-0.0889441	0.287313	0.756886	-0.652077	0.474189	0.914897	0.520962	1.60671	0.985716	cerebral plasy
SFRP1	Wald ratio	1	0.0766631	0.31685	0.808816	-0.544364	0.69769	1.07968	0.580211	2.00911	0.985787	cerebral plasy
LAG3	Wald ratio	1	0.00257397	0.34428	0.994035	-0.672215	0.677363	1.00258	0.510576	1.96868	0.999776	cerebral plasy
IL13RA1	Wald ratio	1	0.0790755	0.0757283	0.296393	-0.0693521	0.227503	1.08229	0.932998	1.25546	0.983344	cerebral plasy
DTYMK	Wald ratio	1	0.442228	1.25308	0.724154	-2.01382	2.89827	1.55617	0.133478	18.1428	0.983344	cerebral plasy
ANXA4	Wald ratio	1	0.957342	0.81601	0.240716	-0.642038	2.55672	2.60476	0.526219	12.8935	0.983344	cerebral plasy
FST	Wald ratio	1	0.139631	0.473816	0.768228	-0.789048	1.06831	1.14985	0.454277	2.91046	0.985787	cerebral plasy
TNFRSF8	Wald ratio	1	0.159764	0.412182	0.698308	-0.648112	0.96764	1.17323	0.523032	2.63173	0.983344	cerebral plasy
TNFRSF21	Wald ratio	1	0.575482	0.847485	0.497108	-1.08559	2.23655	1.77799	0.337703	9.36101	0.983344	cerebral plasy
IL10RA	Wald ratio	1	-0.350676	0.4069	0.388785	-1.1482	0.446848	0.704212	0.317207	1.56338	0.983344	cerebral plasy
ADAM8	Wald ratio	1	-0.138637	0.143826	0.335088	-0.420537	0.143263	0.870544	0.656694	1.15403	0.983344	cerebral plasy
PSG1	Wald ratio	1	0.00890417	0.0835602	0.915138	-0.154874	0.172682	1.00894	0.856523	1.18849	0.985787	cerebral plasy
ADAMTS15	Wald ratio	1	0.236063	0.776962	0.761259	-1.28678	1.75891	1.26625	0.276158	5.8061	0.985787	cerebral plasy
TMEM132A	Wald ratio	1	-0.139018	0.0997694	0.163502	-0.334566	0.0565304	0.870213	0.715649	1.05816	0.983344	cerebral plasy
GLO1	Wald ratio	1	0.101059	0.189115	0.593077	-0.269605	0.471724	1.10634	0.763681	1.60276	0.983344	cerebral plasy
CYTL1	Wald ratio	1	0.0770849	0.0905123	0.394408	-0.100319	0.254489	1.08013	0.904549	1.2898	0.983344	cerebral plasy
PACS2	Wald ratio	1	0.506811	0.354528	0.15285	-0.188065	1.20169	1.65999	0.828561	3.32572	0.981413	cerebral plasy
FAM3B	Wald ratio	1	-0.034372	0.135987	0.800455	-0.300907	0.232163	0.966212	0.740146	1.26133	0.985787	cerebral plasy
TEX101	Wald ratio	1	0.102452	0.264123	0.698092	-0.415228	0.620133	1.10788	0.66019	1.85917	0.983344	cerebral plasy
PRSS27	Wald ratio	1	-0.0763037	0.252724	0.76271	-0.571643	0.419036	0.926535	0.564597	1.52049	0.985787	cerebral plasy
SCGB1A1	Wald ratio	1	-0.0909024	0.186969	0.626832	-0.457361	0.275556	0.913107	0.632952	1.31726	0.983344	cerebral plasy
ACOT13	Wald ratio	1	-2.39141	1.09194	0.0285208	-4.53161	-0.251199	0.091501	0.0107633	0.777868	0.910193	cerebral plasy
BMPER	Wald ratio	1	0.309071	0.306673	0.313542	-0.292009	0.91015	1.36216	0.746762	2.4847	0.983344	cerebral plasy
CASP10	Wald ratio	1	-0.138822	0.33199	0.675837	-0.789523	0.511879	0.870383	0.454061	1.66842	0.983344	cerebral plasy
GRAP2	Wald ratio	1	-0.913169	0.776342	0.239497	-2.4348	0.608461	0.401251	0.0876154	1.8376	0.983344	cerebral plasy
FXN	Wald ratio	1	1.01325	0.779478	0.193634	-0.51453	2.54102	2.75453	0.597782	12.6926	0.983344	cerebral plasy
INSR	Wald ratio	1	0.163362	1.16401	0.888388	-2.11809	2.44482	1.17746	0.120261	11.5285	0.985787	cerebral plasy
GPR37	Wald ratio	1	0.00170487	0.0976178	0.986066	-0.189626	0.193036	1.00171	0.827268	1.21293	0.999776	cerebral plasy
PLCB2	Wald ratio	1	0.0588628	0.478562	0.902108	-0.87912	0.996845	1.06063	0.415148	2.70972	0.985787	cerebral plasy
THY1	Wald ratio	1	-0.0286736	0.187693	0.878581	-0.396553	0.339206	0.971734	0.672635	1.40383	0.985787	cerebral plasy
C5	Wald ratio	1	-0.405565	0.414094	0.32738	-1.21719	0.406059	0.6666	0.296061	1.50089	0.983344	cerebral plasy
NFATC1	Wald ratio	1	-0.53289	0.568019	0.348165	-1.64621	0.580428	0.586907	0.19278	1.7868	0.983344	cerebral plasy
LYAR	Wald ratio	1	0.249929	1.25278	0.841872	-2.20552	2.70538	1.28393	0.110193	14.96	0.985787	cerebral plasy
JPT2	Wald ratio	1	-0.95355	1.49697	0.524133	-3.88761	1.98051	0.38537	0.0204943	7.24642	0.983344	cerebral plasy
AGT	Wald ratio	1	0.177532	0.11221	0.113618	-0.0423998	0.397463	1.19427	0.958487	1.48805	0.967256	cerebral plasy
CDH23	Wald ratio	1	0.573682	0.546534	0.293868	-0.497524	1.64489	1.77479	0.608034	5.18043	0.983344	cerebral plasy
SV2A	Wald ratio	1	0.209532	0.442465	0.635816	-0.657699	1.07676	1.2331	0.518042	2.93516	0.983344	cerebral plasy
ART5	Wald ratio	1	-0.35639	0.325918	0.274177	-0.995189	0.282409	0.7002	0.369654	1.32632	0.983344	cerebral plasy
FCGR2A	Wald ratio	1	0.0579556	0.0655098	0.376326	-0.0704436	0.186355	1.05967	0.93198	1.20485	0.983344	cerebral plasy
ENO3	Wald ratio	1	0.377938	0.646759	0.55898	-0.889709	1.64559	1.45927	0.410775	5.18404	0.983344	cerebral plasy
DDX58	Wald ratio	1	0.342688	0.233625	0.142423	-0.115218	0.800594	1.40873	0.891172	2.22686	0.96839	cerebral plasy
FGF23	Wald ratio	1	0.52416	0.626274	0.40262	-0.703337	1.75166	1.68904	0.494931	5.76415	0.983344	cerebral plasy
TSPAN8	Wald ratio	1	-0.0189687	0.128906	0.883013	-0.271625	0.233688	0.98121	0.76214	1.26325	0.985787	cerebral plasy
NT5C3A	Wald ratio	1	0.219097	0.581824	0.706494	-0.921279	1.35947	1.24495	0.39801	3.89414	0.983344	cerebral plasy
VEGFA	Wald ratio	1	0.041292	0.0882035	0.639681	-0.131587	0.214171	1.04216	0.876703	1.23883	0.983344	cerebral plasy
CRYZL1	Wald ratio	1	0.856661	0.576324	0.137168	-0.272935	1.98626	2.35528	0.761142	7.2882	0.96839	cerebral plasy
TBCA	Wald ratio	1	0.149132	0.470082	0.751056	-0.772229	1.07049	1.16083	0.461982	2.91682	0.985716	cerebral plasy
CCDC80	Wald ratio	1	0.0977802	1.02565	0.924049	-1.91249	2.10805	1.10272	0.147712	8.23218	0.987454	cerebral plasy
CLEC4D	Wald ratio	1	0.0159023	0.123066	0.897186	-0.225308	0.257112	1.01603	0.79827	1.29319	0.985787	cerebral plasy
SUMF2	Wald ratio	1	0.0364281	0.199754	0.855296	-0.35509	0.427946	1.0371	0.701111	1.5341	0.985787	cerebral plasy
GSTA3	Wald ratio	1	-0.16208	0.190345	0.394488	-0.535155	0.210996	0.850374	0.585578	1.23491	0.983344	cerebral plasy
C1S	Wald ratio	1	0.0131937	0.119502	0.912088	-0.22103	0.247417	1.01328	0.801693	1.28071	0.985787	cerebral plasy
DBH	Wald ratio	1	-0.0771887	0.0682457	0.258038	-0.21095	0.0565728	0.925715	0.809814	1.0582	0.983344	cerebral plasy
TTR	Wald ratio	1	-1.02311	0.490795	0.0371064	-1.98506	-0.0611488	0.359477	0.137372	0.940683	0.910193	cerebral plasy
KLK14	Wald ratio	1	0.423604	0.166493	0.0109506	0.0972774	0.749932	1.52746	1.10217	2.11686	0.910193	cerebral plasy
HBZ	Wald ratio	1	0.00296372	0.0610072	0.961254	-0.11661	0.122538	1.00297	0.889932	1.13036	0.99318	cerebral plasy
TGFB2	Wald ratio	1	0.356459	0.416881	0.392517	-0.460627	1.17355	1.42826	0.630888	3.23344	0.983344	cerebral plasy
CLC	Wald ratio	1	-1.31121	0.731099	0.0728961	-2.74417	0.121742	0.269493	0.0643018	1.12946	0.942495	cerebral plasy
ARHGEF5	Wald ratio	1	-0.0697789	0.151754	0.645648	-0.367217	0.227659	0.9326	0.69266	1.25566	0.983344	cerebral plasy
IL15RA	Wald ratio	1	0.0449123	0.258116	0.861865	-0.460994	0.550819	1.04594	0.630656	1.73467	0.985787	cerebral plasy
F12	Wald ratio	1	-0.00543791	0.0577946	0.925038	-0.118715	0.10784	0.994577	0.888061	1.11387	0.987454	cerebral plasy
CEP43	Wald ratio	1	-0.385913	0.813644	0.635284	-1.98066	1.20883	0.67983	0.137979	3.34956	0.983344	cerebral plasy
PARD3	Wald ratio	1	0.527644	1.05464	0.616859	-1.53945	2.59474	1.69493	0.214498	13.3931	0.983344	cerebral plasy
GPR15L	Wald ratio	1	0.0309782	0.287047	0.914059	-0.531634	0.59359	1.03146	0.587644	1.81048	0.985787	cerebral plasy
PINLYP	Wald ratio	1	0.0465442	0.0776601	0.548952	-0.10567	0.198758	1.04764	0.899722	1.21989	0.983344	cerebral plasy
NUDT15	Wald ratio	1	0.538893	0.495456	0.276741	-0.432202	1.50999	1.71411	0.649078	4.52667	0.983344	cerebral plasy
ARG1	Wald ratio	1	-0.275791	0.299138	0.356554	-0.862101	0.31052	0.758972	0.422274	1.36413	0.983344	cerebral plasy
S100A13	Wald ratio	1	-0.860491	0.448341	0.0549488	-1.73924	0.0182561	0.422954	0.175654	1.01842	0.910193	cerebral plasy
RBP2	Wald ratio	1	0.39678	0.919972	0.666254	-1.40637	2.19993	1.48703	0.245032	9.02434	0.983344	cerebral plasy
SEMA3F	Wald ratio	1	-0.829119	0.627408	0.186335	-2.05884	0.400601	0.436434	0.127602	1.49272	0.983344	cerebral plasy
CCL5	Wald ratio	1	0.0890005	0.340433	0.793759	-0.578249	0.75625	1.09308	0.56088	2.13027	0.985787	cerebral plasy
ITGB6	Wald ratio	1	0.228814	0.223061	0.304991	-0.208387	0.666014	1.25711	0.811893	1.94646	0.983344	cerebral plasy
SMPD1	Wald ratio	1	0.089344	0.167418	0.593579	-0.238796	0.417484	1.09346	0.787576	1.51814	0.983344	cerebral plasy
CARHSP1	Wald ratio	1	0.577977	0.740873	0.435314	-0.874134	2.03009	1.78243	0.417223	7.61477	0.983344	cerebral plasy
MDH1	Wald ratio	1	0.567917	0.776005	0.464262	-0.953053	2.08889	1.76459	0.385562	8.07593	0.983344	cerebral plasy
PLA2G4A	Wald ratio	1	-1.04524	1.02254	0.306689	-3.04942	0.958947	0.351608	0.0473863	2.60895	0.983344	cerebral plasy
GC	Wald ratio	1	-0.00418921	0.0603599	0.944668	-0.122495	0.114116	0.99582	0.884711	1.12088	0.989184	cerebral plasy
CXCL13	Wald ratio	1	-0.863974	0.945098	0.360631	-2.71637	0.988417	0.421484	0.0661146	2.68698	0.983344	cerebral plasy
BCAT1	Wald ratio	1	0.136246	0.247191	0.581512	-0.348248	0.62074	1.14596	0.705924	1.8603	0.983344	cerebral plasy
IL17RA	Wald ratio	1	0.105547	0.0711322	0.137858	-0.033872	0.244966	1.11132	0.966695	1.27758	0.96839	cerebral plasy
BTD	Wald ratio	1	0.126502	0.0822359	0.123981	-0.0346807	0.287684	1.13485	0.965914	1.33334	0.96839	cerebral plasy
SELL	Wald ratio	1	0.125338	0.16755	0.454421	-0.20306	0.453737	1.13353	0.816229	1.57418	0.983344	cerebral plasy
GAS2	Wald ratio	1	-0.331304	0.546274	0.544196	-1.402	0.739393	0.717987	0.246104	2.09466	0.983344	cerebral plasy
NFKB1	Wald ratio	1	0.425986	0.520825	0.41341	-0.59483	1.4468	1.5311	0.551656	4.24951	0.983344	cerebral plasy
HS3ST3B1	Wald ratio	1	0.0528102	0.199761	0.791497	-0.338721	0.444341	1.05423	0.712681	1.55946	0.985787	cerebral plasy
CSF2RB	Wald ratio	1	-0.0648774	0.0546047	0.234783	-0.171903	0.0421478	0.937182	0.842061	1.04305	0.983344	cerebral plasy
FHIT	Wald ratio	1	0.257951	0.648997	0.691028	-1.01408	1.52998	1.29428	0.362735	4.61811	0.983344	cerebral plasy
KRT19	Wald ratio	1	-0.371109	0.417676	0.374266	-1.18975	0.447535	0.689968	0.304296	1.56445	0.983344	cerebral plasy
CNTN4	Wald ratio	1	0.0629117	0.214176	0.768957	-0.356872	0.482696	1.06493	0.699862	1.62044	0.985787	cerebral plasy
AGRP	Wald ratio	1	0.0377727	0.196934	0.847896	-0.348218	0.423764	1.0385	0.705945	1.5277	0.985787	cerebral plasy
ZBTB17	Wald ratio	1	0.538678	1.35943	0.691919	-2.12581	3.20317	1.71374	0.119336	24.6104	0.983344	cerebral plasy
PRTG	Wald ratio	1	0.115063	0.143686	0.42325	-0.166562	0.396688	1.12194	0.846571	1.48689	0.983344	cerebral plasy
RAD23B	Wald ratio	1	-1.00267	1.05603	0.342383	-3.0725	1.06716	0.366898	0.0463054	2.9071	0.983344	cerebral plasy
CCN1	Wald ratio	1	-0.300319	0.56556	0.595411	-1.40882	0.80818	0.740582	0.244432	2.24382	0.983344	cerebral plasy
IL1R2	Wald ratio	1	0.112085	0.115348	0.331193	-0.113997	0.338167	1.11861	0.892261	1.40237	0.983344	cerebral plasy
FABP9	Wald ratio	1	1.08882	0.807977	0.177792	-0.494817	2.67245	2.97076	0.609682	14.4754	0.983344	cerebral plasy
KLKB1	Wald ratio	1	-0.065709	0.161028	0.683229	-0.381323	0.249905	0.936403	0.682957	1.2839	0.983344	cerebral plasy
TACSTD2	Wald ratio	1	-0.139937	0.0979181	0.152968	-0.331857	0.0519822	0.869413	0.71759	1.05336	0.981413	cerebral plasy
CACNB3	Wald ratio	1	1.24042	0.630602	0.0491788	0.00443835	2.4764	3.45706	1.00445	11.8983	0.910193	cerebral plasy
CD302	Wald ratio	1	0.0609804	0.272912	0.82319	-0.473927	0.595888	1.06288	0.622553	1.81464	0.985787	cerebral plasy
EDAR	Wald ratio	1	0.0962122	0.203709	0.636711	-0.303058	0.495482	1.10099	0.738557	1.64129	0.983344	cerebral plasy
SLC39A5	Wald ratio	1	-0.461577	0.387899	0.23407	-1.22186	0.298705	0.630289	0.294682	1.34811	0.983344	cerebral plasy
NIT1	Wald ratio	1	0.361766	0.46009	0.431695	-0.54001	1.26354	1.43586	0.582742	3.53793	0.983344	cerebral plasy
GHR	Wald ratio	1	0.0317296	0.0983207	0.746911	-0.160979	0.224438	1.03224	0.85131	1.25162	0.985716	cerebral plasy
PSMG4	Wald ratio	1	0.230624	0.482134	0.632408	-0.714358	1.17561	1.25939	0.489506	3.24011	0.983344	cerebral plasy
IL19	Wald ratio	1	-0.0717736	0.186758	0.700746	-0.437819	0.294272	0.930742	0.645443	1.34215	0.983344	cerebral plasy
RBP1	Wald ratio	1	0.334099	0.623073	0.591812	-0.887124	1.55532	1.39668	0.411838	4.73661	0.983344	cerebral plasy
FKBP5	Wald ratio	1	0.380039	0.318661	0.233021	-0.244536	1.00461	1.46234	0.783068	2.73085	0.983344	cerebral plasy
HADH	Wald ratio	1	1.18344	1.50659	0.432155	-1.76948	4.13635	3.26559	0.170422	62.5743	0.983344	cerebral plasy
BCAN	Wald ratio	1	0.309093	0.276331	0.263328	-0.232516	0.850703	1.36219	0.792537	2.34129	0.983344	cerebral plasy
TOR1AIP1	Wald ratio	1	-0.0115963	0.0831518	0.889087	-0.174574	0.151381	0.988471	0.839815	1.16344	0.985787	cerebral plasy
CTSV	Wald ratio	1	0.109809	0.277641	0.69247	-0.434368	0.653985	1.11606	0.647674	1.92319	0.983344	cerebral plasy
ADAM9	Wald ratio	1	-1.21595	1.57025	0.438713	-4.29365	1.86174	0.296427	0.013655	6.43495	0.983344	cerebral plasy
MEPE	Wald ratio	1	-0.206892	0.44219	0.639871	-1.07359	0.659801	0.813108	0.341781	1.93441	0.983344	cerebral plasy
PROK1	Wald ratio	1	-0.105107	0.169543	0.535295	-0.43741	0.227197	0.900228	0.645706	1.25508	0.983344	cerebral plasy
CNDP1	Wald ratio	1	0.0115648	0.22217	0.958486	-0.423889	0.447018	1.01163	0.654497	1.56364	0.992979	cerebral plasy
RGMA	Wald ratio	1	-0.0563235	0.268995	0.834148	-0.583554	0.470907	0.945233	0.557912	1.60145	0.985787	cerebral plasy
CST5	Wald ratio	1	-0.0163232	0.0834137	0.844853	-0.179814	0.147168	0.983809	0.835426	1.15855	0.985787	cerebral plasy
EHBP1	Wald ratio	1	-0.616995	0.394061	0.11741	-1.38935	0.155364	0.539563	0.249236	1.16808	0.96839	cerebral plasy
OMP	Wald ratio	1	-0.18911	0.256682	0.461274	-0.692206	0.313986	0.827695	0.500471	1.36887	0.983344	cerebral plasy
TPMT	Wald ratio	1	-0.327002	0.157938	0.0384099	-0.63656	-0.0174447	0.721082	0.52911	0.982707	0.910193	cerebral plasy
EPHB6	Wald ratio	1	0.0599803	0.220913	0.785999	-0.37301	0.492971	1.06182	0.688658	1.63717	0.985787	cerebral plasy
BLNK	Wald ratio	1	-0.834216	0.968939	0.389261	-2.73334	1.06491	0.434215	0.065002	2.90057	0.983344	cerebral plasy
IGBP1	Wald ratio	1	-0.45105	0.76585	0.555892	-1.95212	1.05002	0.636959	0.141973	2.8577	0.983344	cerebral plasy
PAFAH2	Wald ratio	1	-1.99472	2.53852	0.431997	-6.97022	2.98079	0.136052	0.000939445	19.7033	0.983344	cerebral plasy
NMNAT1	Wald ratio	1	0.433399	1.22749	0.724031	-1.97248	2.83928	1.54249	0.139111	17.1034	0.983344	cerebral plasy
UBE2L6	Wald ratio	1	-0.296189	0.257511	0.250061	-0.800911	0.208532	0.743647	0.44892	1.23187	0.983344	cerebral plasy
TOP2B	Wald ratio	1	0.494807	0.768374	0.519597	-1.01121	2.00082	1.64018	0.36378	7.39511	0.983344	cerebral plasy
TK1	Wald ratio	1	0.73275	0.477811	0.125139	-0.20376	1.66926	2.08079	0.815658	5.30824	0.96839	cerebral plasy
TNFRSF9	Wald ratio	1	0.440658	0.362555	0.224204	-0.26995	1.15127	1.55373	0.763418	3.16219	0.983344	cerebral plasy
OLFM4	Wald ratio	1	-0.0615408	0.0733338	0.401364	-0.205275	0.0821935	0.940315	0.814423	1.08567	0.983344	cerebral plasy
SCT	Wald ratio	1	-3.68431	2.59993	0.15646	-8.78017	1.41156	0.0251146	0.000153752	4.10235	0.983344	cerebral plasy
GFAP	Wald ratio	1	-0.477298	0.911978	0.60072	-2.26477	1.31018	0.620457	0.103853	3.70683	0.983344	cerebral plasy
PLG	Wald ratio	1	0.068626	0.438048	0.87551	-0.789948	0.9272	1.07104	0.453868	2.52742	0.985787	cerebral plasy
ICAM5	Wald ratio	1	0.0367587	0.087561	0.674626	-0.134861	0.208378	1.03744	0.873838	1.23168	0.983344	cerebral plasy
NUCB2	Wald ratio	1	-0.255318	0.148792	0.0861735	-0.54695	0.0363145	0.77467	0.578712	1.03698	0.946852	cerebral plasy
CALCOCO1	Wald ratio	1	-0.285891	0.49154	0.56082	-1.24931	0.677526	0.751344	0.286703	1.969	0.983344	cerebral plasy
PLXNA4	Wald ratio	1	-0.269882	0.674528	0.68908	-1.59196	1.05219	0.76347	0.203527	2.86393	0.983344	cerebral plasy
CGB3_CGB5_CGB8	Wald ratio	1	-0.000982382	1.0764	0.999272	-2.11072	2.10876	0.999018	0.12115	8.238	0.999776	cerebral plasy
CETN3	Wald ratio	1	-0.794306	0.425394	0.0618704	-1.62808	0.0394666	0.451895	0.196306	1.04026	0.936816	cerebral plasy
PTPRN2	Wald ratio	1	0.0248934	0.408785	0.951442	-0.776325	0.826112	1.02521	0.460094	2.28442	0.99082	cerebral plasy
PDE5A	Wald ratio	1	-0.129551	0.391266	0.740564	-0.896432	0.637331	0.87849	0.408023	1.89143	0.983865	cerebral plasy
SRPX	Wald ratio	1	-0.0742675	0.100645	0.460566	-0.271532	0.122997	0.928423	0.762211	1.13088	0.983344	cerebral plasy
IGF1R	Wald ratio	1	-0.413162	0.629062	0.511316	-1.64612	0.819799	0.661555	0.192796	2.27004	0.983344	cerebral plasy
ECHDC3	Wald ratio	1	-0.146428	0.140934	0.298813	-0.42266	0.129803	0.863788	0.655301	1.1386	0.983344	cerebral plasy
ANKMY2	Wald ratio	1	-0.0460063	0.744182	0.950705	-1.5046	1.41259	0.955036	0.222106	4.10658	0.99082	cerebral plasy
TALDO1	Wald ratio	1	0.636823	0.617597	0.30248	-0.573667	1.84731	1.89046	0.563456	6.34275	0.983344	cerebral plasy
MPI	Wald ratio	1	0.0791291	0.293068	0.787158	-0.495284	0.653542	1.08234	0.609398	1.92234	0.985787	cerebral plasy
ANGPT1	Wald ratio	1	-0.92006	0.364396	0.0115733	-1.63428	-0.205845	0.398495	0.195094	0.81396	0.910193	cerebral plasy
UROS	Wald ratio	1	-0.38626	0.6123	0.528149	-1.58637	0.813848	0.679594	0.204668	2.25657	0.983344	cerebral plasy
PKD2	Wald ratio	1	0.204178	0.807995	0.800502	-1.37949	1.78785	1.22652	0.251706	5.97658	0.985787	cerebral plasy
CXCL11	Wald ratio	1	-0.12183	0.2447	0.618571	-0.601441	0.357781	0.885299	0.548021	1.43015	0.983344	cerebral plasy
CMC1	Wald ratio	1	0.910307	0.996938	0.361188	-1.04369	2.86431	2.48509	0.352152	17.5369	0.983344	cerebral plasy
CAT	Wald ratio	1	0.0529652	0.401865	0.895144	-0.734691	0.840621	1.05439	0.479654	2.31781	0.985787	cerebral plasy
SPINK2	Wald ratio	1	0.181813	0.188041	0.333605	-0.186748	0.550374	1.19939	0.829653	1.7339	0.983344	cerebral plasy
SPARCL1	Wald ratio	1	0.0757568	0.0871822	0.384876	-0.0951204	0.246634	1.0787	0.909263	1.27971	0.983344	cerebral plasy
BAIAP2	Wald ratio	1	0.544474	0.803759	0.498146	-1.03089	2.11984	1.7237	0.356688	8.32981	0.983344	cerebral plasy
CHIT1	Wald ratio	1	0.028554	0.0716863	0.690395	-0.111951	0.169059	1.02897	0.894088	1.18419	0.983344	cerebral plasy
SLIT2	Wald ratio	1	0.712365	1.13355	0.529716	-1.50938	2.93411	2.03881	0.221046	18.8048	0.983344	cerebral plasy
RGMB	Wald ratio	1	0.00544629	0.349444	0.987565	-0.679463	0.690356	1.00546	0.506889	1.99443	0.999776	cerebral plasy
ESM1	Wald ratio	1	0.682755	0.366684	0.062607	-0.0359452	1.40145	1.97932	0.964693	4.0611	0.939654	cerebral plasy
SELE	Wald ratio	1	0.155815	0.65111	0.810868	-1.12036	1.43199	1.16861	0.326162	4.18702	0.985787	cerebral plasy
IDO1	Wald ratio	1	0.471302	0.241954	0.0514266	-0.00292706	0.945532	1.60208	0.997077	2.57418	0.910193	cerebral plasy
WNT9A	Wald ratio	1	-0.650765	0.490765	0.184833	-1.61267	0.311135	0.521647	0.199356	1.36497	0.983344	cerebral plasy
LRCH4	Wald ratio	1	-0.0453128	0.914451	0.960479	-1.83764	1.74701	0.955699	0.159193	5.73743	0.992979	cerebral plasy
DTD1	Wald ratio	1	0.974924	0.405836	0.0162942	0.179485	1.77036	2.65097	1.1966	5.87299	0.910193	cerebral plasy
F7	Wald ratio	1	0.0940254	0.142848	0.510397	-0.185957	0.374008	1.09859	0.830309	1.45355	0.983344	cerebral plasy
C1QTNF9	Wald ratio	1	-0.0579769	0.068888	0.400006	-0.192997	0.0770436	0.943672	0.824484	1.08009	0.983344	cerebral plasy
CPPED1	Wald ratio	1	-0.0837826	0.0998613	0.401475	-0.279511	0.111946	0.919631	0.756154	1.11845	0.983344	cerebral plasy
NRTN	Wald ratio	1	0.499094	0.943288	0.596736	-1.34975	2.34794	1.64723	0.259305	10.464	0.983344	cerebral plasy
AFP	Wald ratio	1	0.0416044	0.319161	0.896285	-0.583952	0.667161	1.04248	0.55769	1.9487	0.985787	cerebral plasy
TNFSF13B	Wald ratio	1	-0.811407	0.45249	0.0729401	-1.69829	0.075473	0.444232	0.182997	1.07839	0.942495	cerebral plasy
ADAMTSL2	Wald ratio	1	0.0896893	0.595298	0.880242	-1.07709	1.25647	1.09383	0.340584	3.51301	0.985787	cerebral plasy
LY75	Wald ratio	1	0.0334558	0.0657869	0.611069	-0.0954866	0.162398	1.03402	0.908931	1.17633	0.983344	cerebral plasy
COQ7	Wald ratio	1	-0.883676	0.485955	0.0689981	-1.83615	0.0687957	0.413261	0.159431	1.07122	0.942495	cerebral plasy
CHMP1A	Wald ratio	1	-0.178073	0.662033	0.787946	-1.47566	1.11951	0.836881	0.228628	3.06336	0.985787	cerebral plasy
L1CAM	Wald ratio	1	0.269082	0.429432	0.530921	-0.572604	1.11077	1.30876	0.564055	3.03669	0.983344	cerebral plasy
GIMAP7	Wald ratio	1	-0.018709	0.105868	0.859728	-0.22621	0.188792	0.981465	0.79755	1.20779	0.985787	cerebral plasy
MAD1L1	Wald ratio	1	0.0241838	0.830229	0.976762	-1.60306	1.65143	1.02448	0.201279	5.21444	0.999776	cerebral plasy
HSBP1	Wald ratio	1	-0.0513399	0.112371	0.64776	-0.271588	0.168908	0.949956	0.762168	1.18401	0.983344	cerebral plasy
THBD	Wald ratio	1	-0.0798374	0.332801	0.810411	-0.732127	0.572452	0.923266	0.480885	1.77261	0.985787	cerebral plasy
PRR4	Wald ratio	1	-0.00661156	0.0792092	0.933478	-0.161862	0.148638	0.99341	0.850559	1.16025	0.987851	cerebral plasy
SHPK	Wald ratio	1	0.430082	0.926472	0.642494	-1.3858	2.24597	1.53738	0.250123	9.44954	0.983344	cerebral plasy
KLRF1	Wald ratio	1	-0.404345	0.470016	0.389636	-1.32558	0.516887	0.667414	0.26565	1.6768	0.983344	cerebral plasy
INSL5	Wald ratio	1	0.295178	0.356069	0.40711	-0.402717	0.993072	1.34336	0.668501	2.69952	0.983344	cerebral plasy
SF3B4	Wald ratio	1	0.615103	1.39546	0.659366	-2.12	3.3502	1.84985	0.120032	28.5085	0.983344	cerebral plasy
BMP6	Wald ratio	1	-0.339818	0.430479	0.429881	-1.18356	0.503921	0.7119	0.306188	1.6552	0.983344	cerebral plasy
FGFBP1	Wald ratio	1	-0.172762	0.543874	0.75075	-1.23875	0.893231	0.841338	0.289745	2.44301	0.985716	cerebral plasy
AXIN1	Wald ratio	1	0.755463	1.34677	0.574835	-1.88421	3.39513	2.1286	0.15195	29.8185	0.983344	cerebral plasy
THBS2	Wald ratio	1	0.100828	0.135099	0.45547	-0.163966	0.365623	1.10609	0.84877	1.44141	0.983344	cerebral plasy
ST6GAL1	Wald ratio	1	0.385888	0.382795	0.313416	-0.364391	1.13617	1.47092	0.69462	3.11481	0.983344	cerebral plasy
PEPD	Wald ratio	1	-0.1731	0.180774	0.338292	-0.527417	0.181218	0.841054	0.590127	1.19868	0.983344	cerebral plasy
INSL4	Wald ratio	1	-0.189635	0.395949	0.631983	-0.965696	0.586426	0.827261	0.380718	1.79755	0.983344	cerebral plasy
CRELD2	Wald ratio	1	-0.356177	0.234644	0.129028	-0.816078	0.103725	0.700349	0.442162	1.1093	0.96839	cerebral plasy
BAG3	Wald ratio	1	1.06084	0.858355	0.216494	-0.621531	2.74322	2.88881	0.537121	15.5369	0.983344	cerebral plasy
CD7	Wald ratio	1	0.159899	0.140844	0.256251	-0.116154	0.435952	1.17339	0.890338	1.54644	0.983344	cerebral plasy
DNAJB14	Wald ratio	1	0.273971	1.41411	0.846379	-2.49768	3.04562	1.31518	0.0822754	21.0232	0.985787	cerebral plasy
PDIA5	Wald ratio	1	-0.250673	0.247833	0.311796	-0.736425	0.235079	0.778277	0.478823	1.26501	0.983344	cerebral plasy
ECE1	Wald ratio	1	1.14656	1.20479	0.341265	-1.21483	3.50796	3.14736	0.29676	33.3801	0.983344	cerebral plasy
GIT1	Wald ratio	1	0.0247057	1.84398	0.98931	-3.58949	3.63891	1.02501	0.0276123	38.0502	0.999776	cerebral plasy
PDCD1LG2	Wald ratio	1	0.0579091	0.10397	0.577543	-0.145873	0.261691	1.05962	0.864268	1.29913	0.983344	cerebral plasy
PCBD1	Wald ratio	1	-0.555737	0.334519	0.0966523	-1.21139	0.0999192	0.573649	0.297782	1.10508	0.950415	cerebral plasy
CXCL1	Wald ratio	1	-0.0393947	0.102623	0.701068	-0.240535	0.161746	0.961371	0.786207	1.17556	0.983344	cerebral plasy
COL9A1	Wald ratio	1	-0.0689295	0.291194	0.812879	-0.639669	0.50181	0.933392	0.527467	1.65171	0.985787	cerebral plasy
MATN3	Wald ratio	1	0.028114	0.118272	0.812109	-0.203699	0.259927	1.02851	0.815708	1.29684	0.985787	cerebral plasy
F2R	Wald ratio	1	0.194823	0.54607	0.721262	-0.875474	1.26512	1.2151	0.416664	3.54352	0.983344	cerebral plasy
GBP1	Wald ratio	1	0.185051	0.133914	0.167013	-0.07742	0.447522	1.20328	0.925501	1.56443	0.983344	cerebral plasy
CCL13	Wald ratio	1	-0.0982251	0.280704	0.726396	-0.648405	0.451955	0.906445	0.522879	1.57138	0.983344	cerebral plasy
ENPP5	Wald ratio	1	-0.0193665	0.0744645	0.794804	-0.165317	0.126584	0.98082	0.847625	1.13494	0.985787	cerebral plasy
MINDY1	Wald ratio	1	-0.16711	0.322796	0.604669	-0.79979	0.465569	0.846106	0.449423	1.59292	0.983344	cerebral plasy
SFTPA1	Wald ratio	1	-0.241319	0.262339	0.357637	-0.755504	0.272865	0.785591	0.469774	1.31372	0.983344	cerebral plasy
TSPYL1	Wald ratio	1	-0.956152	0.359634	0.00784479	-1.66104	-0.251269	0.384369	0.189942	0.777813	0.910193	cerebral plasy
NADK	Wald ratio	1	0.300618	0.236602	0.203884	-0.163122	0.764357	1.35069	0.849488	2.14761	0.983344	cerebral plasy
AKT3	Wald ratio	1	-0.379649	1.01672	0.708847	-2.37242	1.61313	0.684101	0.0932544	5.01847	0.983344	cerebral plasy
ADA	Wald ratio	1	-0.0809486	0.11136	0.467283	-0.299215	0.137318	0.922241	0.7414	1.14719	0.983344	cerebral plasy
FOLR2	Wald ratio	1	-0.859966	0.499251	0.0849768	-1.8385	0.118566	0.423176	0.159056	1.12588	0.946852	cerebral plasy
CD300E	Wald ratio	1	0.150742	0.183778	0.412079	-0.209463	0.510947	1.1627	0.81102	1.66687	0.983344	cerebral plasy
NPC2	Wald ratio	1	-0.0263152	0.260481	0.91953	-0.536857	0.484227	0.974028	0.584583	1.62292	0.985787	cerebral plasy
GGCT	Wald ratio	1	-0.311032	0.552657	0.573575	-1.39424	0.772175	0.732691	0.248022	2.16447	0.983344	cerebral plasy
CFH	Wald ratio	1	0.459673	0.209411	0.0281579	0.0492282	0.870118	1.58356	1.05046	2.38719	0.910193	cerebral plasy
DDI2	Wald ratio	1	1.80773	2.21272	0.413944	-2.5292	6.14466	6.0966	0.0797229	466.221	0.983344	cerebral plasy
SERPINB9	Wald ratio	1	-0.374576	0.672253	0.577394	-1.69219	0.94304	0.687581	0.184116	2.56778	0.983344	cerebral plasy
SIGLEC6	Wald ratio	1	0.0640433	0.190152	0.736268	-0.308655	0.436742	1.06614	0.734434	1.54766	0.983865	cerebral plasy
KLRD1	Wald ratio	1	0.0154764	0.144934	0.914961	-0.268594	0.299547	1.0156	0.764454	1.34925	0.985787	cerebral plasy
SFTPA2	Wald ratio	1	-0.101001	0.0948369	0.286876	-0.286882	0.084879	0.903932	0.7506	1.08859	0.983344	cerebral plasy
CD55	Wald ratio	1	-0.0688271	0.148556	0.643144	-0.359997	0.222343	0.933488	0.697678	1.249	0.983344	cerebral plasy
DLL1	Wald ratio	1	0.146973	0.389586	0.705984	-0.616615	0.910561	1.15832	0.539769	2.48572	0.983344	cerebral plasy
MAPK13	Wald ratio	1	-0.786331	1.23154	0.523154	-3.20016	1.6275	0.455513	0.0407557	5.09112	0.983344	cerebral plasy
PPCDC	Wald ratio	1	-0.174136	0.15082	0.248254	-0.469743	0.12147	0.840182	0.625163	1.12916	0.983344	cerebral plasy
VGF	Wald ratio	1	0.454554	0.878255	0.604762	-1.26683	2.17593	1.57547	0.281724	8.81042	0.983344	cerebral plasy
SERPINA4	Wald ratio	1	-0.0134314	0.109223	0.902129	-0.227508	0.200645	0.986658	0.796516	1.22219	0.985787	cerebral plasy
RTN4R	Wald ratio	1	0.204114	0.241315	0.397643	-0.268864	0.677092	1.22644	0.764247	1.96815	0.983344	cerebral plasy
VSIG4	Wald ratio	1	0.155703	0.19233	0.418192	-0.221264	0.532671	1.16848	0.801505	1.70348	0.983344	cerebral plasy
OTUD7B	Wald ratio	1	1.61463	2.08967	0.439716	-2.48112	5.71038	5.02603	0.0836496	301.985	0.983344	cerebral plasy
NUDT5	Wald ratio	1	-0.331571	1.06645	0.755868	-2.42181	1.75867	0.717795	0.0887607	5.8047	0.985716	cerebral plasy
FSTL1	Wald ratio	1	-0.319825	0.410068	0.435431	-1.12356	0.483908	0.726276	0.325121	1.6224	0.983344	cerebral plasy
MAVS	Wald ratio	1	-0.23305	0.765613	0.760826	-1.73365	1.26755	0.792114	0.176638	3.55215	0.985787	cerebral plasy
VASH1	Wald ratio	1	0.303873	0.457456	0.50652	-0.592741	1.20049	1.3551	0.55281	3.32173	0.983344	cerebral plasy
ITGA11	Wald ratio	1	0.0754783	0.290902	0.795278	-0.49469	0.645646	1.0784	0.60976	1.90722	0.985787	cerebral plasy
EBI3_IL27	Inverse variance weighted	2	-0.00472915	0.158236	0.976157	0.0240506	0.582691	1.35442	1.02434	1.79085	0.910193	cerebral plasy
BTC	Wald ratio	1	0.303371	0.14251	0.0332738	-0.954201	0.495246	0.794949	0.38512	1.6409	0.983344	cerebral plasy
RTBDN	Wald ratio	1	-0.229477	0.369757	0.534852	-0.0503984	0.149387	1.05074	0.95085	1.16112	0.983344	cerebral plasy
PSCA	Wald ratio	1	0.0494941	0.0509656	0.331485	-1.54955	1.02874	0.770738	0.212344	2.79753	0.983344	cerebral plasy
VWC2L	Wald ratio	1	-0.260407	0.657726	0.692165	-0.0554806	0.372014	1.17148	0.94603	1.45065	0.96839	cerebral plasy
TGFBI	Wald ratio	1	0.158267	0.109055	0.146708	-0.462306	0.2014	0.877698	0.62983	1.22311	0.983344	cerebral plasy
CCL23	Wald ratio	1	-0.130453	0.169313	0.441011	-0.26101	0.120928	0.932356	0.770273	1.12854	0.983344	cerebral plasy
LILRA2	Wald ratio	1	-0.0700408	0.0974331	0.472227	-0.91896	0.467023	0.797743	0.398934	1.59524	0.983344	cerebral plasy
RETN	Wald ratio	1	-0.225969	0.353567	0.522751	-1.60406	1.31395	0.864976	0.201079	3.72085	0.985787	cerebral plasy
C2orf69	Wald ratio	1	-0.145054	0.744391	0.845501	-0.276654	0.720876	1.24871	0.758317	2.05623	0.983344	cerebral plasy
SPRR3	Wald ratio	1	0.222111	0.254472	0.382756	-1.77705	-0.05761	0.399585	0.169137	0.944018	0.910193	cerebral plasy
EPHA4	Wald ratio	1	-0.917328	0.438631	0.0364976	-2.05765	3.6579	2.22582	0.127754	38.78	0.983344	cerebral plasy
TNIP1	Wald ratio	1	0.800126	1.45805	0.583167	-1.15026	0.657538	0.781641	0.316556	1.93003	0.983344	cerebral plasy
GOLM2	Wald ratio	1	-0.246359	0.461172	0.593201	-1.21555	3.15265	2.63411	0.296546	23.3979	0.983344	cerebral plasy
ING1	Wald ratio	1	0.968547	1.11434	0.384754	-0.804977	1.08661	1.15121	0.447098	2.9642	0.985787	cerebral plasy
CANT1	Wald ratio	1	0.140816	0.482547	0.770426	-0.525663	0.295538	0.89131	0.591163	1.34385	0.983344	cerebral plasy
CEACAM5	Wald ratio	1	-0.115063	0.20949	0.582833	-0.0587062	0.197229	1.07172	0.942984	1.21802	0.983344	cerebral plasy
KAZALD1	Wald ratio	1	0.0692616	0.0652897	0.288765	-1.00152	2.46174	2.07531	0.367321	11.7252	0.983344	cerebral plasy
GALNT7	Wald ratio	1	0.730109	0.883484	0.408578	-1.26629	0.831381	0.804564	0.281875	2.29649	0.983344	cerebral plasy
TNFAIP2	Wald ratio	1	-0.217455	0.535121	0.684474	-1.01653	2.88746	2.5484	0.361848	17.9477	0.983344	cerebral plasy
CWC15	Wald ratio	1	0.935464	0.995917	0.347577	-1.04156	1.26509	1.11825	0.352904	3.54343	0.985787	cerebral plasy
CD1C	Wald ratio	1	0.111767	0.588432	0.849356	-0.634086	0.288408	0.841273	0.53042	1.3343	0.983344	cerebral plasy
NUDT2	Wald ratio	1	-0.172839	0.23533	0.462672	-1.0532	0.931701	0.94106	0.348821	2.53882	0.985787	cerebral plasy
AP1G2	Wald ratio	1	-0.0607486	0.506352	0.904504	-0.0752085	0.718961	1.37971	0.92755	2.0523	0.967256	cerebral plasy
TCL1A	Wald ratio	1	0.321876	0.202594	0.112112	-1.3557	3.18605	2.49721	0.257767	24.1927	0.983344	cerebral plasy
RILPL2	Wald ratio	1	0.915174	1.15861	0.429592	-0.32648	0.424402	1.05018	0.721459	1.52868	0.985787	cerebral plasy
LRRC38	Wald ratio	1	0.0489609	0.191552	0.798258	-0.107444	0.435091	1.17801	0.898127	1.5451	0.983344	cerebral plasy
IGFBP3	Wald ratio	1	0.163824	0.138402	0.236539	-0.277568	0.197319	0.96067	0.757624	1.21813	0.983865	cerebral plasy
SCG3	Wald ratio	1	-0.0401245	0.121144	0.740484	-1.80535	0.710102	0.578324	0.164418	2.0342	0.983344	cerebral plasy
ROBO4	Wald ratio	1	-0.547622	0.641696	0.393439	-1.76047	1.33461	0.808211	0.171964	3.7985	0.985787	cerebral plasy
CSF3	Wald ratio	1	-0.212932	0.78956	0.787403	-0.151324	0.263619	1.05775	0.859569	1.30163	0.983344	cerebral plasy
LPA	Wald ratio	1	0.0561476	0.105853	0.595814	-0.399958	0.363628	0.981999	0.670348	1.43854	0.987454	cerebral plasy
CD40LG	Wald ratio	1	-0.0181652	0.194792	0.925702	-0.955269	6.47753	15.8177	0.384709	650.361	0.96839	cerebral plasy
LEP	Wald ratio	1	2.76113	1.89612	0.145338	-0.475263	0.450345	0.987618	0.621721	1.56885	0.992979	cerebral plasy
CD22	Wald ratio	1	-0.0124594	0.236124	0.957918	-0.326812	0.671116	1.18786	0.721219	1.95642	0.983344	cerebral plasy
SOD1	Wald ratio	1	0.172152	0.254574	0.498891	-1.05445	0.318903	0.692272	0.348382	1.37562	0.983344	cerebral plasy
EFHD1	Wald ratio	1	-0.367776	0.350346	0.293833	-1.15237	2.69441	2.16197	0.315888	14.7967	0.983344	cerebral plasy
SPRED2	Wald ratio	1	0.77102	0.98132	0.432045	-1.2161	0.30638	0.634538	0.296385	1.3585	0.983344	cerebral plasy
VAMP8	Wald ratio	1	-0.454858	0.388387	0.24154	-3.29568	4.97014	2.30995	0.0370428	144.047	0.983344	cerebral plasy
NIT2	Wald ratio	1	0.837228	2.10863	0.691331	-1.59805	2.43901	1.52269	0.20229	11.4616	0.983344	cerebral plasy
RAB11FIP3	Wald ratio	1	0.420476	1.02986	0.683066	-0.709255	0.184314	0.769149	0.492011	1.20239	0.983344	cerebral plasy
DPP10	Wald ratio	1	-0.26247	0.227951	0.249554	-1.00408	0.176151	0.661024	0.36638	1.19262	0.983344	cerebral plasy
DSC2	Wald ratio	1	-0.413966	0.30108	0.169151	-2.08817	0.445757	0.439901	0.123914	1.56167	0.983344	cerebral plasy
HMBS	Wald ratio	1	-0.821205	0.646409	0.203939	-0.812513	0.301005	0.774333	0.443742	1.35122	0.983344	cerebral plasy
SAMD9L	Wald ratio	1	-0.255754	0.284061	0.367934	-0.219343	0.569936	1.1916	0.803046	1.76815	0.983344	cerebral plasy
CCER2	Wald ratio	1	0.175296	0.201347	0.383962	-0.288179	0.200387	0.957054	0.749628	1.22188	0.983344	cerebral plasy
KLRK1	Wald ratio	1	-0.0438959	0.124634	0.72469	-2.81223	-0.434021	0.197281	0.0600707	0.647899	0.910193	cerebral plasy
PROS1	Wald ratio	1	-1.62313	0.606687	0.00746413	-0.211113	0.143259	0.966642	0.809682	1.15403	0.983344	cerebral plasy
ECM1	Wald ratio	1	-0.0339271	0.0904011	0.707441	-0.0830711	0.215687	1.06856	0.920286	1.24071	0.983344	cerebral plasy
LRRN1	Wald ratio	1	0.066308	0.0762139	0.384286	-0.303417	0.201632	0.950381	0.738291	1.2234	0.983344	cerebral plasy
TCN1	Wald ratio	1	-0.0508927	0.128839	0.692835	-0.259967	0.296027	1.01819	0.771077	1.34451	0.985787	cerebral plasy
FCN1	Wald ratio	1	0.0180299	0.141835	0.898847	-1.45417	0.671724	0.676229	0.233594	1.95761	0.983344	cerebral plasy
NOS1	Wald ratio	1	-0.391224	0.54232	0.47067	-1.77945	5.85602	7.67745	0.168732	349.331	0.983344	cerebral plasy
KIF1C	Wald ratio	1	2.03829	1.94782	0.295356	-1.14782	1.05306	0.953729	0.317329	2.86642	0.987851	cerebral plasy
SEC31A	Wald ratio	1	-0.0473762	0.561449	0.932753	-0.506145	0.231913	0.871869	0.602815	1.26101	0.983344	cerebral plasy
EXTL1	Wald ratio	1	-0.137116	0.18828	0.466457	-0.397959	0.464912	1.03404	0.67169	1.59187	0.985787	cerebral plasy
TNFSF13	Wald ratio	1	0.0334768	0.22012	0.879121	-0.0553665	0.192652	1.07105	0.946138	1.21246	0.983344	cerebral plasy
FGFR4	Wald ratio	1	0.0686426	0.0632699	0.277958	-0.968084	0.257388	0.70093	0.37981	1.29355	0.983344	cerebral plasy
PSAP	Wald ratio	1	-0.355348	0.312621	0.255674	-0.576339	0.0206136	0.757401	0.561952	1.02083	0.942495	cerebral plasy
IL16	Wald ratio	1	-0.277863	0.152284	0.0680558	-0.136032	0.162167	1.01315	0.872815	1.17606	0.985787	cerebral plasy
CD101	Wald ratio	1	0.0130679	0.0760712	0.863607	-2.85698	1.7903	0.586642	0.0574419	5.99126	0.983344	cerebral plasy
TXNDC9	Wald ratio	1	-0.53334	1.18553	0.652801	-0.122811	0.330488	1.10942	0.884431	1.39165	0.983344	cerebral plasy
IL10RB	Wald ratio	1	0.103839	0.115638	0.369204	-0.482662	0.0468799	0.804213	0.617138	1.048	0.967256	cerebral plasy
MOCS2	Wald ratio	1	-0.217891	0.135087	0.106752	-1.54559	2.74731	1.82369	0.213185	15.6007	0.983344	cerebral plasy
YJU2	Wald ratio	1	0.60086	1.09513	0.583235	-0.275294	0.345429	1.03569	0.759349	1.4126	0.985787	cerebral plasy
SPINK8	Wald ratio	1	0.0350674	0.158348	0.824736	-1.58428	1.65243	1.03466	0.205096	5.21963	0.995672	cerebral plasy
MITD1	Wald ratio	1	0.0340745	0.825689	0.967082	-0.382828	0.234763	0.928641	0.68193	1.26461	0.983344	cerebral plasy
PGD	Wald ratio	1	-0.0740328	0.157549	0.638423	-0.109291	0.343027	1.12397	0.896469	1.40921	0.983344	cerebral plasy
CLPS	Wald ratio	1	0.116868	0.115387	0.311141	-1.17026	0.232999	0.62586	0.310287	1.26238	0.983344	cerebral plasy
CTSO	Wald ratio	1	-0.468629	0.357974	0.190495	-0.116422	0.214187	1.0501	0.890099	1.23885	0.983344	cerebral plasy
CFHR5	Wald ratio	1	0.0488824	0.0843391	0.562188	0.0157901	0.844747	1.53767	1.01592	2.32739	0.910193	cerebral plasy
GPNMB	Wald ratio	1	0.430268	0.211469	0.0418842	-1.19131	0.6799	0.774369	0.303822	1.97368	0.983344	cerebral plasy
TXNRD1	Wald ratio	1	-0.255707	0.47735	0.59218	-1.09771	0.346538	0.686886	0.333634	1.41416	0.983344	cerebral plasy
NME3	Wald ratio	1	-0.375587	0.368431	0.308002	-0.494326	0.631661	1.07108	0.609982	1.88073	0.985787	cerebral plasy
PKLR	Wald ratio	1	0.0686674	0.287242	0.811061	-0.0143378	0.835872	1.50797	0.985764	2.30683	0.910193	cerebral plasy
ASGR2	Wald ratio	1	0.410767	0.21689	0.0582391	-10.9709	19.0927	58.0261	1.71954e-05	1.9581e+08	0.983344	cerebral plasy
CFC1	Wald ratio	1	4.06089	7.66927	0.596457	-0.261516	0.111864	0.927905	0.769884	1.11836	0.983344	cerebral plasy
GNLY	Wald ratio	1	-0.0748256	0.09525	0.432119	-0.323409	0.281543	0.979285	0.723678	1.32517	0.985787	cerebral plasy
KLK11	Wald ratio	1	-0.0209329	0.154324	0.892104	-0.0325235	0.242219	1.11054	0.968	1.27407	0.96839	cerebral plasy
SGSH	Wald ratio	1	0.104848	0.0700873	0.134665	-0.24441	0.474253	1.12179	0.783167	1.60681	0.983344	cerebral plasy
TFPI	Wald ratio	1	0.114922	0.183332	0.530758	-1.55849	0.553685	0.605075	0.210453	1.73965	0.983344	cerebral plasy
MINK1	Wald ratio	1	-0.502403	0.538821	0.351123	-0.341705	0.19877	0.931027	0.710558	1.2199	0.983344	cerebral plasy
KLK13	Wald ratio	1	-0.0714674	0.137876	0.604218	-0.480964	0.798276	1.17193	0.618187	2.22171	0.983344	cerebral plasy
HJV	Wald ratio	1	0.158656	0.326337	0.626845	-0.115023	0.482578	1.20175	0.891345	1.62025	0.983344	cerebral plasy
SLURP1	Wald ratio	1	0.183777	0.152449	0.228011	-0.743823	2.09902	1.96914	0.475293	8.15817	0.983344	cerebral plasy
UPB1	Wald ratio	1	0.677598	0.725215	0.350128	-0.680214	0.477255	0.9035	0.506509	1.61164	0.983865	cerebral plasy
APBB1IP	Wald ratio	1	-0.101479	0.295273	0.731087	-1.3861	0.571626	0.665486	0.250048	1.77115	0.983344	cerebral plasy
GPHA2	Wald ratio	1	-0.407238	0.499421	0.414831	-1.56557	1.05477	0.774607	0.20897	2.87131	0.983344	cerebral plasy
PLSCR3	Wald ratio	1	-0.255399	0.668452	0.702405	-0.439738	1.14867	1.42542	0.644205	3.15398	0.983344	cerebral plasy
ANGPTL7	Wald ratio	1	0.354464	0.405205	0.381696	-0.901186	-0.0744857	0.613954	0.406088	0.928221	0.910193	cerebral plasy
GGT5	Wald ratio	1	-0.487836	0.210893	0.0207121	-0.538526	2.05415	2.13361	0.583608	7.80023	0.983344	cerebral plasy
FAM3C	Wald ratio	1	0.757814	0.661398	0.251888	-1.73092	0.24099	0.474751	0.177121	1.27251	0.96839	cerebral plasy
POF1B	Wald ratio	1	-0.744965	0.503038	0.138625	-0.970597	1.50483	1.30619	0.378857	4.50339	0.983344	cerebral plasy
DFFA	Wald ratio	1	0.267117	0.631487	0.672298	-0.680395	0.90617	1.11951	0.506417	2.47483	0.985787	cerebral plasy
SYTL4	Wald ratio	1	0.112888	0.404736	0.780309	-0.159339	0.138723	0.989745	0.852707	1.14881	0.985787	cerebral plasy
SMPDL3A	Wald ratio	1	-0.0103081	0.0760362	0.892162	-0.740441	0.151081	0.74477	0.476904	1.16309	0.983344	cerebral plasy
TNFRSF10B	Wald ratio	1	-0.29468	0.227429	0.195079	-6.49042	1.1977	0.0709086	0.0015179	3.31248	0.983344	cerebral plasy
TJAP1	Wald ratio	1	-2.64636	1.96126	0.177234	-0.0589874	0.186623	1.0659	0.942719	1.20517	0.983344	cerebral plasy
FCRL3	Wald ratio	1	0.0638179	0.0626557	0.308418	-1.11851	0.229822	0.641244	0.326765	1.25838	0.983344	cerebral plasy
NPPB	Wald ratio	1	-0.444345	0.343963	0.196413	-0.280329	0.103727	0.915485	0.755535	1.1093	0.983344	cerebral plasy
FGL1	Wald ratio	1	-0.0883012	0.0979736	0.367442	-0.0341963	0.603521	1.32931	0.966382	1.82855	0.946852	cerebral plasy
IL12RB1	Wald ratio	1	0.284662	0.162683	0.0801532	-1.61925	1.76902	1.07776	0.198048	5.86508	0.987851	cerebral plasy
TMED8	Wald ratio	1	0.074884	0.864353	0.930961	-0.436629	0.437739	1.00055	0.646211	1.5492	0.999776	cerebral plasy
REN	Wald ratio	1	0.00055483	0.223053	0.998015	-4.08128	0.147453	0.139888	0.0168858	1.15888	0.942495	cerebral plasy
CALCOCO2	Wald ratio	1	-1.96692	1.07876	0.0682561	-1.58077	1.36788	0.899023	0.205816	3.92701	0.985787	cerebral plasy
CEP85	Wald ratio	1	-0.106447	0.752207	0.887465	-1.37201	2.69825	1.94084	0.253598	14.8537	0.983344	cerebral plasy
SEZ6	Wald ratio	1	0.66312	1.03833	0.523056	-0.439058	0.31004	0.937528	0.644643	1.36348	0.983865	cerebral plasy
ADGRE1	Wald ratio	1	-0.0645092	0.191097	0.735685	-0.916357	1.14637	1.12188	0.399974	3.14676	0.985787	cerebral plasy
GAGE2A	Wald ratio	1	0.115008	0.526207	0.826992	-0.400301	0.576446	1.09207	0.670119	1.7797	0.983344	cerebral plasy
GRN	Wald ratio	1	0.0880727	0.24917	0.72374	0.0986722	4.29397	8.99188	1.1037	73.2568	0.910193	cerebral plasy
PPP1R14D	Wald ratio	1	2.19632	1.07023	0.0401505	-0.719422	0.081995	0.727084	0.487034	1.08545	0.96839	cerebral plasy
GRIK2	Wald ratio	1	-0.318713	0.204443	0.119012	-0.610595	2.92997	3.18894	0.543028	18.7271	0.983344	cerebral plasy
MANF	Wald ratio	1	1.15969	0.903205	0.199153	-2.7246	1.21204	0.469408	0.0655724	3.36032	0.983344	cerebral plasy
ELAC1	Wald ratio	1	-0.756283	1.00424	0.451398	-0.801286	0.448227	0.838174	0.448751	1.56553	0.983344	cerebral plasy
PIK3AP1	Wald ratio	1	-0.176529	0.318753	0.579708	-0.133052	0.220854	1.04488	0.875419	1.24714	0.983344	cerebral plasy
CLGN	Wald ratio	1	0.0439009	0.0902822	0.626781	-0.32521	0.377771	1.02663	0.722376	1.45903	0.985787	cerebral plasy
REG1B	Wald ratio	1	0.0262805	0.179332	0.88349	-0.199965	0.612139	1.22886	0.818759	1.84437	0.983344	cerebral plasy
IL4R	Wald ratio	1	0.206087	0.207169	0.319846	-0.26048	0.125904	0.934926	0.770682	1.13417	0.983344	cerebral plasy
LAIR2	Wald ratio	1	-0.0672882	0.0985672	0.49482	-0.31409	0.186662	0.938273	0.730453	1.20522	0.983344	cerebral plasy
CCS	Wald ratio	1	-0.063714	0.127743	0.617943	-0.88816	-0.16134	0.591703	0.411412	0.851003	0.910193	cerebral plasy
PZP	Wald ratio	1	-0.52475	0.185413	0.00465239	-0.560384	0.621297	1.03093	0.57099	1.86134	0.985787	cerebral plasy
CCL27	Wald ratio	1	0.0304565	0.301449	0.919524	0.0338235	0.539164	1.33175	1.0344	1.71457	0.910193	cerebral plasy
F13B	Wald ratio	1	0.286494	0.128913	0.026258	-0.944003	3.77572	4.12002	0.389067	43.6288	0.983344	cerebral plasy
PPIE	Wald ratio	1	1.41586	1.20401	0.239614	-0.332125	0.192484	0.932561	0.717398	1.21226	0.983344	cerebral plasy
CTRB1	Wald ratio	1	-0.0698204	0.133829	0.601869	-0.332169	0.355991	1.01198	0.717366	1.4276	0.98927	cerebral plasy
C1R	Wald ratio	1	0.0119109	0.175551	0.945906	-0.0326691	0.338323	1.16512	0.967859	1.40259	0.967256	cerebral plasy
HSD17B14	Wald ratio	1	0.152827	0.0946408	0.106352	-0.355946	0.425608	1.03544	0.70051	1.53052	0.985787	cerebral plasy
ITIH3	Wald ratio	1	0.034831	0.199376	0.861315	-0.0387789	0.293755	1.13597	0.961963	1.34146	0.96839	cerebral plasy
SERPINB8	Wald ratio	1	0.127488	0.0848302	0.132874	-0.467018	0.46261	0.997799	0.626869	1.58821	0.999776	cerebral plasy
HS6ST2	Wald ratio	1	-0.00220386	0.23715	0.992585	-0.758362	1.0916	1.1813	0.468433	2.97903	0.983344	cerebral plasy
CLIP2	Wald ratio	1	0.166618	0.471928	0.724046	-0.192473	0.36864	1.09208	0.824917	1.44577	0.983344	cerebral plasy
HRG	Wald ratio	1	0.0880836	0.143141	0.538316	-0.450437	0.523238	1.03707	0.637349	1.68748	0.985787	cerebral plasy
REG1A	Wald ratio	1	0.0364002	0.248387	0.88349	-3.30893	3.36937	1.03068	0.0365552	29.0602	0.999776	cerebral plasy
LAP3	Wald ratio	1	0.0302176	1.70365	0.985849	-0.189481	0.917448	1.43905	0.827388	2.5029	0.983344	cerebral plasy
VSIG10L	Wald ratio	1	0.363984	0.28238	0.197403	-0.0860702	0.495804	1.22736	0.91753	1.64182	0.983344	cerebral plasy
MELTF	Wald ratio	1	0.204867	0.148437	0.167538	-0.447152	2.17353	2.37071	0.639447	8.7893	0.983344	cerebral plasy
SEMA6C	Wald ratio	1	0.863192	0.668542	0.19665	-2.33578	2.11526	0.895599	0.096735	8.2917	0.987454	cerebral plasy
STXBP1	Wald ratio	1	-0.110262	1.13547	0.922641	-0.923009	0.280763	0.725334	0.397322	1.32414	0.983344	cerebral plasy
BST2	Wald ratio	1	-0.321123	0.307085	0.295693	-1.5416	1.13272	0.815104	0.214039	3.10408	0.985787	cerebral plasy
CHCHD10	Wald ratio	1	-0.204439	0.682223	0.764431	-2.47915	0.583435	0.387571	0.0838147	1.79218	0.983344	cerebral plasy
FOLH1	Wald ratio	1	-0.947856	0.781271	0.225045	-0.345751	0.0266401	0.852523	0.707688	1.027	0.946852	cerebral plasy
SERPINA11	Wald ratio	1	-0.159556	0.0949979	0.0930408	-0.689132	1.51972	1.51482	0.502012	4.57094	0.983344	cerebral plasy
VEGFB	Wald ratio	1	0.415294	0.563482	0.461115	-0.16829	2.77948	3.68988	0.845109	16.1106	0.946852	cerebral plasy
ELOA	Wald ratio	1	1.30559	0.751981	0.0825277	-0.608346	0.919581	1.16838	0.54425	2.50824	0.983344	cerebral plasy
ECHS1	Wald ratio	1	0.155617	0.389777	0.689711	-4.05697	1.32608	0.255267	0.0173013	3.76626	0.983344	cerebral plasy
SMAD1	Wald ratio	1	-1.36544	1.37323	0.320061	-0.882189	1.68839	1.49645	0.413876	5.41074	0.983344	cerebral plasy
TNFRSF4	Wald ratio	1	0.403098	0.655759	0.53875	-0.252387	0.144361	0.94742	0.776944	1.1553	0.983344	cerebral plasy
TCTN3	Wald ratio	1	-0.0540129	0.101211	0.593573	-0.165862	0.236792	1.0361	0.847163	1.26718	0.983344	cerebral plasy
STX7	Wald ratio	1	0.0354652	0.102718	0.729893	-0.571191	0.0581359	0.773734	0.564852	1.05986	0.967256	cerebral plasy
ZFYVE19	Wald ratio	1	-0.256528	0.160543	0.11007	-0.803862	0.142134	0.718303	0.447597	1.15273	0.983344	cerebral plasy
MERTK	Wald ratio	1	-0.330864	0.241326	0.170366	-2.11732	3.37258	1.87316	0.120353	29.1535	0.983344	cerebral plasy
GYS1	Wald ratio	1	0.627626	1.40048	0.654045	-0.330737	0.20041	0.936914	0.718394	1.2219	0.983344	cerebral plasy
HPGDS	Wald ratio	1	-0.0651635	0.135497	0.630571	-0.511697	3.18115	3.79897	0.599477	24.0745	0.983344	cerebral plasy
APOA2	Wald ratio	1	1.33473	0.942054	0.156533	-0.752151	0.0910054	0.718512	0.471351	1.09527	0.96839	cerebral plasy
ANPEP	Wald ratio	1	-0.330573	0.215091	0.124318	-2.12981	1.5995	0.767087	0.11886	4.95054	0.985787	cerebral plasy
SOST	Wald ratio	1	-0.265156	0.951353	0.780464	-0.465157	0.213409	0.881726	0.628036	1.23789	0.983344	cerebral plasy
CXCL10	Wald ratio	1	-0.125874	0.173104	0.467128	-1.61323	2.31693	1.42169	0.199243	10.1445	0.983344	cerebral plasy
RPL14	Wald ratio	1	0.351848	1.00259	0.725634	-0.934331	1.04102	1.05479	0.392849	2.8321	0.985787	cerebral plasy
ITGB2	Wald ratio	1	0.0533441	0.503916	0.915694	-0.172827	0.242434	1.03542	0.841283	1.27435	0.98559	cerebral plasy
OXT	Wald ratio	1	0.0348033	0.105934	0.742505	-0.364176	0.190311	0.916739	0.694769	1.20963	0.983344	cerebral plasy
ADAM23	Wald ratio	1	-0.0869325	0.141451	0.538834	-0.9907	1.03663	1.02323	0.371317	2.8197	0.995415	cerebral plasy
IL18BP	Wald ratio	1	0.0229658	0.517177	0.964581	-1.07177	1.53154	1.25846	0.342401	4.62531	0.983344	cerebral plasy
BOLA1	Wald ratio	1	0.229885	0.664111	0.729227	-0.543847	0.783594	1.12735	0.580511	2.18933	0.983344	cerebral plasy
LYVE1	Wald ratio	1	0.119873	0.338633	0.723344	-0.706638	2.14717	2.05498	0.4933	8.56062	0.983344	cerebral plasy
ERMAP	Wald ratio	1	0.720268	0.728013	0.322486	-1.05251	0.791048	0.877452	0.349059	2.20571	0.985787	cerebral plasy
PLAU	Wald ratio	1	-0.130733	0.470297	0.781027	-1.57537	0.470055	0.575418	0.206931	1.60008	0.983344	cerebral plasy
RAB33A	Wald ratio	1	-0.552658	0.521792	0.28953	-1.17054	0.264999	0.635864	0.310199	1.30343	0.983344	cerebral plasy
IL1R1	Wald ratio	1	-0.452771	0.366209	0.21632	-1.98516	1.74018	0.884715	0.137359	5.69838	0.985787	cerebral plasy
DBNL	Wald ratio	1	-0.122489	0.950342	0.897445	-0.354916	0.519238	1.08563	0.701232	1.68075	0.983344	cerebral plasy
AHCY	Wald ratio	1	0.0821608	0.222998	0.712548	-0.209095	0.324509	1.0594	0.811318	1.38335	0.983344	cerebral plasy
AOC3	Wald ratio	1	0.0577068	0.136123	0.671617	-1.1565	0.199908	0.619837	0.314584	1.22129	0.983344	cerebral plasy
IGLC2	Wald ratio	1	-0.478298	0.346024	0.166889	-0.17498	0.137944	0.981652	0.839474	1.14791	0.985787	cerebral plasy
LECT2	Wald ratio	1	-0.018518	0.0798276	0.816558	-2.63696	0.368204	0.321622	0.0715787	1.44514	0.96839	cerebral plasy
HEPH	Wald ratio	1	-1.13438	0.766623	0.138952	-2.25216	0.670275	0.453417	0.105172	1.95478	0.983344	cerebral plasy
PIGR	Wald ratio	1	-0.790942	0.745519	0.288723	-0.186087	0.370909	1.09682	0.830201	1.44905	0.983344	cerebral plasy
IL1RL2	Wald ratio	1	0.092411	0.142091	0.515456	-2.97744	1.26488	0.424738	0.0509229	3.54267	0.983344	cerebral plasy
SHH	Wald ratio	1	-0.856282	1.08223	0.428814	-0.602123	0.678078	1.03871	0.547648	1.97009	0.985787	cerebral plasy
THSD1	Wald ratio	1	0.0379777	0.326582	0.907424	-0.408927	1.0151	1.35403	0.664363	2.75963	0.983344	cerebral plasy
ASGR1	Wald ratio	1	0.303084	0.363271	0.404101	-0.2457	0.083065	0.921901	0.782157	1.08661	0.983344	cerebral plasy
IL18R1	Wald ratio	1	-0.0813174	0.0838686	0.332255	-0.771087	1.47377	1.42097	0.46251	4.36565	0.983344	cerebral plasy
DNAJA4	Wald ratio	1	0.35134	0.572667	0.539536	-0.0748929	0.434181	1.19679	0.927843	1.5437	0.983344	cerebral plasy
SAT2	Wald ratio	1	0.179644	0.129866	0.166571	-0.499757	0.104842	0.820815	0.606678	1.11054	0.983344	cerebral plasy
SERPINI1	Wald ratio	1	-0.197457	0.154235	0.200461	-0.173914	0.876006	1.42055	0.840369	2.40129	0.983344	cerebral plasy
ADGRE5	Wald ratio	1	0.351046	0.267837	0.189969	-0.27673	0.611036	1.18194	0.758259	1.84234	0.983344	cerebral plasy
PRND	Wald ratio	1	0.167153	0.226471	0.460468	0.315319	1.05008	1.97921	1.3707	2.85787	0.231207	cerebral plasy
VSNL1	Wald ratio	1	0.682697	0.187438	0.000270259	-0.84239	-0.0108643	0.652707	0.43068	0.989194	0.910193	cerebral plasy
SERPINF1	Wald ratio	1	-0.426627	0.212124	0.0443026	-0.325159	0.483478	1.08238	0.722413	1.62171	0.983344	cerebral plasy
PENK	Wald ratio	1	0.07916	0.206285	0.701171	-0.135688	0.144039	1.00418	0.873115	1.15493	0.991585	cerebral plasy
PRSS53	Wald ratio	1	0.00417578	0.0713588	0.953336	-0.129144	0.201489	1.03683	0.878847	1.22322	0.983344	cerebral plasy
XCL1	Wald ratio	1	0.0361724	0.0843453	0.668025	-0.858285	0.790131	0.966497	0.423888	2.20369	0.987851	cerebral plasy
MMP9	Wald ratio	1	-0.0340771	0.420514	0.935413	-0.945078	1.81152	1.54222	0.388649	6.11973	0.983344	cerebral plasy
DCBLD2	Wald ratio	1	0.43322	0.703213	0.537856	-0.271635	0.0402235	0.890737	0.762133	1.04104	0.96839	cerebral plasy
LRIG1	Wald ratio	1	-0.115706	0.0795557	0.145836	-0.554125	0.29284	0.877531	0.574575	1.34023	0.983344	cerebral plasy
FBN2	Wald ratio	1	-0.130643	0.216063	0.545411	-0.680438	0.830791	1.07807	0.506395	2.29513	0.985787	cerebral plasy
CBLN4	Wald ratio	1	0.0751764	0.385517	0.845392	-0.108631	0.114342	1.00286	0.897061	1.12113	0.992979	cerebral plasy
PILRB	Wald ratio	1	0.00285531	0.0568807	0.959964	0.0227523	0.459916	1.27295	1.02301	1.58394	0.910193	cerebral plasy
PBLD	Wald ratio	1	0.241334	0.111521	0.030463	-0.522188	0.606038	1.04282	0.593221	1.83315	0.985787	cerebral plasy
CBLIF	Wald ratio	1	0.0419247	0.287813	0.884185	-0.664407	0.985698	1.17427	0.514579	2.67968	0.983344	cerebral plasy
VAT1	Wald ratio	1	0.160646	0.420945	0.702735	-0.139753	0.162736	1.01156	0.869573	1.17673	0.985787	cerebral plasy
RNASE10	Wald ratio	1	0.0114912	0.0771657	0.88162	-0.118692	0.372623	1.13538	0.888081	1.45154	0.983344	cerebral plasy
CD164L2	Wald ratio	1	0.126966	0.125336	0.311058	-0.58448	0.482894	0.950475	0.557396	1.62076	0.985787	cerebral plasy
CPE	Wald ratio	1	-0.0507929	0.272289	0.852021	-1.86694	1.85284	0.992972	0.154595	6.3779	0.999776	cerebral plasy
CXCL14	Wald ratio	1	-0.00705255	0.948924	0.99407	-0.997456	1.73083	1.44294	0.368817	5.64533	0.983344	cerebral plasy
BID	Wald ratio	1	0.366686	0.695991	0.598294	-0.52815	0.208234	0.85218	0.589695	1.2315	0.983344	cerebral plasy
GSTA1	Wald ratio	1	-0.159958	0.187853	0.394488	-0.603709	0.606245	1.00127	0.54678	1.83353	0.999776	cerebral plasy
CASP8	Wald ratio	1	0.0012679	0.308662	0.996723	-0.482705	1.29578	1.50161	0.617112	3.65386	0.983344	cerebral plasy
SDC1	Wald ratio	1	0.40654	0.453696	0.37022	-0.524759	0.338686	0.91116	0.591698	1.4031	0.983344	cerebral plasy
TMEM25	Wald ratio	1	-0.0930366	0.220267	0.672747	-1.23434	2.09096	1.53467	0.291028	8.09271	0.983344	cerebral plasy
BAP18	Wald ratio	1	0.428313	0.848291	0.61362	-0.806253	0.935443	1.06673	0.446528	2.54834	0.985787	cerebral plasy
AKR1B1	Wald ratio	1	0.0645948	0.44431	0.884409	-1.79097	1.21053	0.7481	0.166798	3.35527	0.983344	cerebral plasy
PCDH1	Wald ratio	1	-0.290219	0.765689	0.704666	-0.262808	0.178165	0.958562	0.768889	1.19502	0.983344	cerebral plasy
FGFBP2	Wald ratio	1	-0.0423214	0.112493	0.706759	-0.438803	0.220223	0.89647	0.644808	1.24635	0.983344	cerebral plasy
SPINK1	Wald ratio	1	-0.10929	0.168119	0.515643	-0.560535	0.463671	0.952722	0.570904	1.5899	0.985787	cerebral plasy
CSF2	Wald ratio	1	-0.0484321	0.261277	0.852941	-2.55054	1.00262	0.461184	0.0780397	2.72542	0.983344	cerebral plasy
PLXDC2	Wald ratio	1	-0.773958	0.906419	0.393181	-1.40309	1.40031	0.998608	0.245836	4.05644	0.999776	cerebral plasy
BDNF	Wald ratio	1	-0.00139286	0.715153	0.998446	-0.777206	-0.0595071	0.658128	0.459689	0.942229	0.910193	cerebral plasy
CDH15	Wald ratio	1	-0.418356	0.183086	0.0223115	-1.06971	0.329598	0.690696	0.343108	1.39041	0.983344	cerebral plasy
SERPINF2	Wald ratio	1	-0.370055	0.356966	0.299891	-0.632453	0.905895	1.14651	0.531287	2.47414	0.983344	cerebral plasy
FTCD	Wald ratio	1	0.136721	0.392436	0.727547	-0.142997	0.0843966	0.971125	0.866756	1.08806	0.983344	cerebral plasy
LILRB2	Wald ratio	1	-0.0293004	0.0580087	0.613486	-0.460631	0.0741002	0.824263	0.630885	1.07691	0.983344	cerebral plasy
DSCAM	Wald ratio	1	-0.193265	0.136411	0.156545	-1.1236	0.0172237	0.575113	0.325107	1.01737	0.910193	cerebral plasy
ROBO1	Wald ratio	1	-0.553188	0.291026	0.0573259	-0.402896	0.681819	1.14965	0.668382	1.97747	0.983344	cerebral plasy
IGSF9	Wald ratio	1	0.139462	0.276713	0.614266	-2.29436	0.367464	0.381575	0.100826	1.44407	0.983344	cerebral plasy
DNMBP	Wald ratio	1	-0.963447	0.679036	0.155944	-1.74162	3.16385	2.03627	0.175237	23.6616	0.983344	cerebral plasy
OXCT1	Wald ratio	1	0.711119	1.2514	0.569858	-0.0566875	0.195579	1.07191	0.944889	1.21601	0.983344	cerebral plasy
PGLYRP2	Wald ratio	1	0.0694456	0.0643536	0.280532	-2.43128	0.978921	0.483754	0.0879243	2.66158	0.983344	cerebral plasy
ERI1	Wald ratio	1	-0.726179	0.869949	0.403866	-1.99356	1.44484	0.760056	0.13621	4.24115	0.985716	cerebral plasy
CRADD	Wald ratio	1	-0.274363	0.877142	0.754439	-0.511282	0.387658	0.940059	0.599726	1.47353	0.985787	cerebral plasy
TREM2	Wald ratio	1	-0.0618121	0.229321	0.787511	-0.377553	0.66975	1.15731	0.685537	1.95375	0.983344	cerebral plasy
CCL26	Wald ratio	1	0.146098	0.267169	0.58449	-1.1336	2.6327	2.11604	0.321871	13.9112	0.983344	cerebral plasy
PLA2G7	Wald ratio	1	0.749546	0.960791	0.435312	-1.00853	1.5577	1.31598	0.364755	4.74789	0.983344	cerebral plasy
ANXA3	Wald ratio	1	0.274585	0.654651	0.674897	-1.89699	2.41681	1.29681	0.150019	11.2101	0.985787	cerebral plasy
STX16	Wald ratio	1	0.259908	1.10046	0.813292	-0.715612	0.652909	0.969135	0.488893	1.92112	0.987851	cerebral plasy
TYMP	Wald ratio	1	-0.0313514	0.349112	0.928444	-1.26216	1.58209	1.17347	0.283042	4.86511	0.985787	cerebral plasy
FGA	Wald ratio	1	0.159965	0.725573	0.825508	-0.337056	0.401934	1.03297	0.713869	1.49471	0.985787	cerebral plasy
GAS6	Wald ratio	1	0.0324392	0.188518	0.863379	-1.10847	0.518795	0.744654	0.330065	1.68	0.983344	cerebral plasy
TGFBR3	Wald ratio	1	-0.294835	0.415117	0.477552	-0.329779	1.76817	2.05278	0.719083	5.86014	0.983344	cerebral plasy
FSHB	Wald ratio	1	0.719197	0.535192	0.179009	-1.80301	1.59147	0.899633	0.164802	4.91097	0.985787	cerebral plasy
BIRC2	Wald ratio	1	-0.105768	0.865938	0.902786	-1.20203	1.7686	1.32748	0.300584	5.86264	0.983344	cerebral plasy
PEBP1	Wald ratio	1	0.283285	0.757814	0.708539	-1.01089	3.74655	3.92682	0.363896	42.3745	0.983344	cerebral plasy
HBEGF	Wald ratio	1	1.36783	1.21363	0.259719	-0.653681	0.125469	0.767892	0.520128	1.13368	0.983344	cerebral plasy
NECTIN4	Wald ratio	1	-0.264106	0.198763	0.183931	-1.05276	1.06757	1.00743	0.348972	2.9083	0.999776	cerebral plasy
RECK	Wald ratio	1	0.00740271	0.540901	0.989081	-1.07007	0.790663	0.869614	0.342983	2.20486	0.985787	cerebral plasy
SWAP70	Wald ratio	1	-0.139706	0.474678	0.768515	-0.0604645	0.913333	1.53179	0.941327	2.49262	0.946852	cerebral plasy
IL22RA1	Wald ratio	1	0.426434	0.248418	0.086052	-0.571523	0.248642	0.850917	0.564665	1.28228	0.983344	cerebral plasy
KIAA0319	Wald ratio	1	-0.161441	0.209226	0.440346	-1.18945	0.346506	0.656079	0.304387	1.41412	0.983344	cerebral plasy
ADAMTSL4	Wald ratio	1	-0.421474	0.391827	0.282077	-3.80038	1.56443	0.326941	0.0223623	4.77994	0.983344	cerebral plasy
GIP	Wald ratio	1	-1.11798	1.36857	0.41399	-6.498	9.1668	3.79771	0.00150644	9573.92	0.983865	cerebral plasy
METAP1D	Wald ratio	1	1.3344	3.99612	0.738438	-0.173937	0.137884	0.982135	0.84035	1.14784	0.985787	cerebral plasy
KLK15	Wald ratio	1	-0.0180266	0.079546	0.820721	-2.29261	0.752916	0.463085	0.101003	2.12318	0.983344	cerebral plasy
CLEC14A	Wald ratio	1	-0.769846	0.776919	0.321737	-0.676261	0.221944	0.796794	0.508515	1.2485	0.983344	cerebral plasy
FBP1	Wald ratio	1	-0.227159	0.229134	0.3215	-1.57226	2.791	1.83927	0.207575	16.2973	0.983344	cerebral plasy
ZPR1	Wald ratio	1	0.609369	1.11308	0.58406	-0.203373	0.362273	1.08269	0.815974	1.43659	0.983344	cerebral plasy
LAMP2	Wald ratio	1	0.0794501	0.144297	0.581908	-0.0374886	0.837143	1.49157	0.963205	2.30976	0.942495	cerebral plasy
TNFRSF6B	Wald ratio	1	0.399827	0.22312	0.0731361	-0.417176	1.02971	1.35835	0.658905	2.80026	0.983344	cerebral plasy
LONP1	Wald ratio	1	0.306268	0.369104	0.406674	-0.382227	0.443368	1.03104	0.68234	1.55795	0.985787	cerebral plasy
VWA1	Wald ratio	1	0.0305707	0.210611	0.884591	-5.24707	0.318092	0.0850523	0.00526292	1.3745	0.946852	cerebral plasy
SNCA	Wald ratio	1	-2.46449	1.41968	0.0825742	-1.02251	0.151581	0.646963	0.35969	1.16367	0.96839	cerebral plasy
CNTN1	Wald ratio	1	-0.435466	0.299514	0.145971	-0.270893	0.0653313	0.902325	0.762698	1.06751	0.983344	cerebral plasy
ADAM15	Wald ratio	1	-0.102781	0.0857716	0.230796	-1.82232	3.0654	1.8618	0.161651	21.4431	0.983344	cerebral plasy
AP3B1	Wald ratio	1	0.621541	1.24687	0.618144	-0.387555	0.964503	1.33439	0.678714	2.62348	0.983344	cerebral plasy
CKAP4	Wald ratio	1	0.288474	0.344913	0.402948	-1.42017	0.754191	0.716778	0.241673	2.12589	0.983344	cerebral plasy
COL1A1	Wald ratio	1	-0.332989	0.554683	0.548292	-1.22685	0.377552	0.654001	0.293216	1.45871	0.983344	cerebral plasy
FABP5	Wald ratio	1	-0.424647	0.409285	0.299488	-0.179283	0.546601	1.20161	0.835869	1.72737	0.983344	cerebral plasy
FAM3D	Wald ratio	1	0.183659	0.185174	0.321288	-1.58505	1.96392	1.20857	0.204938	7.12722	0.985787	cerebral plasy
APOA1	Wald ratio	1	0.189437	0.905349	0.834259	-0.119997	0.129013	1.00452	0.886923	1.13771	0.989088	cerebral plasy
DKKL1	Wald ratio	1	0.00450837	0.063523	0.94342	-0.403959	1.74882	1.959	0.667672	5.74783	0.983344	cerebral plasy
SLC9A3R2	Wald ratio	1	0.672432	0.549179	0.22079	-0.498552	0.464258	0.982999	0.607409	1.59083	0.989184	cerebral plasy
PXDNL	Wald ratio	1	-0.0171471	0.245615	0.944342	0.0364871	0.679056	1.43014	1.03716	1.97201	0.910193	cerebral plasy
TEK	Wald ratio	1	0.357771	0.163921	0.029066	-0.41411	0.275027	0.932822	0.660929	1.31657	0.983344	cerebral plasy
CA4	Wald ratio	1	-0.0695413	0.1758	0.692422	-0.239891	0.294193	1.02752	0.786714	1.34204	0.985787	cerebral plasy
BCHE	Wald ratio	1	0.0271509	0.136246	0.842045	-0.171332	0.0993805	0.964664	0.842542	1.10449	0.983344	cerebral plasy
PDCD6	Wald ratio	1	-0.0359757	0.0690593	0.602409	-1.79774	2.23345	1.24341	0.165673	9.33199	0.985787	cerebral plasy
SERPINB5	Wald ratio	1	0.217855	1.02836	0.832227	-0.16094	0.531106	1.20332	0.851343	1.70081	0.983344	cerebral plasy
IGFBP7	Wald ratio	1	0.185083	0.176542	0.294466	0.0719888	0.751542	1.50948	1.07464	2.12027	0.910193	cerebral plasy
PCSK7	Wald ratio	1	0.411765	0.173355	0.0175362	-1.30226	0.138713	0.558906	0.271916	1.14879	0.967256	cerebral plasy
IL32	Wald ratio	1	-0.581775	0.367596	0.113502	-3.05142	1.97681	0.584321	0.0472916	7.21969	0.983344	cerebral plasy
KIT	Wald ratio	1	-0.537305	1.28271	0.675303	-4.28908	0.0714987	0.121384	0.0137175	1.07412	0.910193	cerebral plasy
MVK	Wald ratio	1	-2.10879	1.11239	0.0579964	-1.16208	0.933081	0.891814	0.312836	2.54233	0.985787	cerebral plasy
TNFSF11	Wald ratio	1	-0.114497	0.534479	0.830373	-0.394288	1.37788	1.63525	0.67416	3.96647	0.983344	cerebral plasy
AREG	Wald ratio	1	0.491794	0.452083	0.276665	-1.62955	0.568366	0.588256	0.196018	1.76538	0.983344	cerebral plasy
ALCAM	Wald ratio	1	-0.530593	0.560693	0.343987	-1.51807	3.48085	2.66816	0.219134	32.4874	0.983344	cerebral plasy
CES2	Wald ratio	1	0.98139	1.27524	0.441552	-0.298929	0.505474	1.10879	0.741612	1.65777	0.983344	cerebral plasy
MPO	Wald ratio	1	0.103272	0.205205	0.614779	-0.515979	0.415025	0.950775	0.596916	1.51441	0.985787	cerebral plasy
CHL1	Wald ratio	1	-0.0504773	0.237501	0.831689	-1.07307	0.726552	0.840921	0.341958	2.06794	0.983344	cerebral plasy
TFPI2	Wald ratio	1	-0.173257	0.459086	0.70588	-17.8116	-2.12482	4.68664e-05	1.83874e-08	0.119455	0.910193	cerebral plasy
SEPTIN9	Wald ratio	1	-9.96821	4.00173	0.0127393	-0.196668	0.0840769	0.94526	0.821463	1.08771	0.983344	cerebral plasy
CAPG	Wald ratio	1	-0.0562957	0.0716187	0.431839	-3.70355	-0.128398	0.147198	0.024636	0.879503	0.910193	cerebral plasy
ENPEP	Wald ratio	1	-1.91597	0.912028	0.03566	-0.433426	0.239864	0.907755	0.648285	1.27108	0.983344	cerebral plasy
ARSA	Wald ratio	1	-0.096781	0.171757	0.573111	-0.0311873	0.448414	1.23197	0.969294	1.56583	0.946852	cerebral plasy
CRISP2	Wald ratio	1	0.208613	0.122347	0.0881773	-0.649204	0.18542	0.793032	0.522461	1.20372	0.983344	cerebral plasy
ANGPTL1	Wald ratio	1	-0.231892	0.212914	0.276095	-0.459537	1.00539	1.3138	0.631576	2.73296	0.983344	cerebral plasy
SERPINB6	Wald ratio	1	0.272925	0.373705	0.465193	-0.772315	0.378177	0.821134	0.461942	1.45962	0.983344	cerebral plasy
FABP2	Wald ratio	1	-0.197069	0.293493	0.501927	-0.155428	0.872244	1.43105	0.856049	2.39227	0.983344	cerebral plasy
GMPR2	Wald ratio	1	0.358408	0.262161	0.171585	-1.57598	1.33582	0.886848	0.206804	3.80312	0.985787	cerebral plasy
FABP4	Wald ratio	1	-0.120081	0.742808	0.871575	-3.39078	1.26634	0.345687	0.0336824	3.54783	0.983344	cerebral plasy
PSMD5	Wald ratio	1	-1.06222	1.18804	0.37127	-0.18615	0.148077	0.981143	0.830149	1.1596	0.985787	cerebral plasy
CD6	Wald ratio	1	-0.0190367	0.0852621	0.823323	-0.954447	0.789329	0.920757	0.385025	2.20192	0.985787	cerebral plasy
MFAP5	Wald ratio	1	-0.0825593	0.444841	0.852764	-3.20502	0.0427509	0.205742	0.0405581	1.04368	0.910193	cerebral plasy
SERPINA1	Wald ratio	1	-1.58113	0.828513	0.0563395	-3.39676	1.20624	0.334454	0.0334817	3.34091	0.983344	cerebral plasy
TBCB	Wald ratio	1	-1.09526	1.17423	0.350953	-0.839873	0.443702	0.820299	0.431765	1.55847	0.983344	cerebral plasy
CLSTN2	Wald ratio	1	-0.198086	0.327443	0.545213	-0.411186	1.9564	2.1654	0.662863	7.07382	0.983344	cerebral plasy
NAGA	Wald ratio	1	0.772607	0.603976	0.200826	-0.293961	1.96398	2.30484	0.745305	7.12765	0.96839	cerebral plasy
SLITRK2	Wald ratio	1	0.83501	0.576006	0.147155	-0.440509	0.644674	1.10747	0.643708	1.90537	0.983344	cerebral plasy
ACADSB	Wald ratio	1	0.102082	0.276832	0.712313	-0.357874	0.800144	1.24749	0.699161	2.22586	0.983344	cerebral plasy
ADA2	Wald ratio	1	0.221135	0.295413	0.454121	-0.653335	0.17898	0.788851	0.520307	1.196	0.983344	cerebral plasy
ENDOU	Wald ratio	1	-0.237178	0.212325	0.263974	-0.904878	0.370888	0.765677	0.404591	1.44902	0.983344	cerebral plasy
PARK7	Wald ratio	1	-0.266995	0.325451	0.411996	-0.652497	0.0788039	0.750627	0.520744	1.08199	0.96839	cerebral plasy
TIMP4	Wald ratio	1	-0.286847	0.186556	0.12415	-0.10969	0.197347	1.0448	0.896112	1.21817	0.983344	cerebral plasy
CLEC4C	Wald ratio	1	0.0438283	0.0783257	0.575776	-1.81171	1.08586	0.695638	0.163374	2.96198	0.983344	cerebral plasy
PPL	Wald ratio	1	-0.362926	0.739176	0.623435	-0.0204264	0.277804	1.13734	0.979781	1.32023	0.946852	cerebral plasy
CD109	Wald ratio	1	0.128689	0.0760792	0.0907391	-0.77529	0.417968	0.836389	0.46057	1.51887	0.983344	cerebral plasy
DEFB104A_DEFB104B	Wald ratio	1	-0.178661	0.304403	0.557254	-1.40373	3.51766	2.87762	0.245678	33.7054	0.983344	cerebral plasy
FKBP14	Wald ratio	1	1.05696	1.25546	0.399847	-3.43406	1.82844	0.448068	0.0322557	6.22418	0.983344	cerebral plasy
IFNL1	Wald ratio	1	-0.80281	1.34248	0.549835	-0.263159	0.365697	1.05261	0.76862	1.44152	0.985716	cerebral plasy
CELSR2	Wald ratio	1	0.0512689	0.160422	0.749282	-0.59596	0.443231	0.926478	0.551033	1.55773	0.985787	cerebral plasy
TNFRSF19	Wald ratio	1	-0.0763646	0.2651	0.773301	-0.718902	1.31604	1.34793	0.487287	3.72864	0.983344	cerebral plasy
GPRC5C	Wald ratio	1	0.298571	0.519119	0.565191	-2.4296	1.78732	0.725322	0.088072	5.97344	0.985787	cerebral plasy
DCTD	Wald ratio	1	-0.321139	1.07575	0.765301	-1.82278	1.0888	0.692817	0.161576	2.97071	0.983344	cerebral plasy
FADD	Wald ratio	1	-0.36699	0.74275	0.621239	-0.164711	1.36968	1.82665	0.848139	3.93409	0.96839	cerebral plasy
CD99L2	Wald ratio	1	0.602484	0.391426	0.123755	-1.91369	-0.00418702	0.383299	0.147534	0.995822	0.910193	cerebral plasy
IL17C	Wald ratio	1	-0.95894	0.487119	0.0489996	-0.246907	0.400933	1.08006	0.781214	1.49322	0.983344	cerebral plasy
AMPD3	Wald ratio	1	0.0770131	0.165265	0.641217	-1.25108	-0.176907	0.489684	0.286195	0.837858	0.910193	cerebral plasy
TLR4	Wald ratio	1	-0.713994	0.274024	0.00917163	-0.241842	0.313571	1.03652	0.78518	1.3683	0.985787	cerebral plasy
HGFAC	Wald ratio	1	0.0358648	0.141687	0.80017	-2.01485	1.29232	0.696795	0.133341	3.64122	0.983344	cerebral plasy
BOLA2_BOLA2B	Wald ratio	1	-0.361264	0.843666	0.6685	-1.72669	0.181811	0.461885	0.177873	1.19939	0.967256	cerebral plasy
C1QTNF5	Wald ratio	1	-0.772439	0.486862	0.112611	-3.08026	0.59397	0.288475	0.0459471	1.81116	0.983344	cerebral plasy
ABL1	Wald ratio	1	-1.24315	0.937305	0.18474	-0.238524	0.807377	1.329	0.78779	2.24202	0.983344	cerebral plasy
CD59	Wald ratio	1	0.284426	0.266812	0.286415	-0.426445	0.0951699	0.847353	0.652826	1.09985	0.983344	cerebral plasy
RARRES1	Wald ratio	1	-0.165638	0.133065	0.21321	-0.322948	0.733998	1.22817	0.724012	2.08339	0.983344	cerebral plasy
CDHR1	Wald ratio	1	0.205525	0.269629	0.44591	-0.15523	0.0552279	0.951228	0.856218	1.05678	0.983344	cerebral plasy
LILRA3	Wald ratio	1	-0.0500012	0.0536883	0.351686	-0.207636	0.211069	1.00172	0.812502	1.235	0.999776	cerebral plasy
INHBC	Wald ratio	1	0.00171616	0.106812	0.987181	-1.41019	2.36102	1.60868	0.244096	10.6017	0.983344	cerebral plasy
RABGAP1L	Wald ratio	1	0.475412	0.962044	0.621187	-0.307902	0.743248	1.24318	0.734987	2.10275	0.983344	cerebral plasy
PRSS22	Wald ratio	1	0.217673	0.268151	0.416932	-0.26234	0.647066	1.21211	0.76925	1.90993	0.983344	cerebral plasy
CST3	Wald ratio	1	0.192363	0.231991	0.407001	-0.373228	0.467312	1.04817	0.688508	1.5957	0.985787	cerebral plasy
PDGFRA	Wald ratio	1	0.0470415	0.214423	0.826349	-0.145999	0.28116	1.06992	0.864158	1.32467	0.983344	cerebral plasy
CXCL6	Wald ratio	1	0.0675802	0.108969	0.535141	-0.540253	2.4148	2.55301	0.582601	11.1875	0.983344	cerebral plasy
FABP3	Wald ratio	1	0.937273	0.75384	0.213746	-0.354224	0.230442	0.939985	0.701718	1.25916	0.983344	cerebral plasy
SPINK5	Wald ratio	1	-0.0618909	0.14915	0.678172	-0.619431	0.714915	1.0489	0.53825	2.04401	0.985787	cerebral plasy
FKBP1B	Wald ratio	1	0.0477417	0.340394	0.888459	-0.190777	0.173828	0.991561	0.826317	1.18985	0.987851	cerebral plasy
PLA2G2A	Wald ratio	1	-0.00847432	0.0930116	0.927405	-3.04786	1.75955	0.525106	0.0474604	5.80983	0.983344	cerebral plasy
VTI1A	Wald ratio	1	-0.644154	1.22638	0.599411	-0.470357	0.424075	0.977125	0.624779	1.52818	0.985787	cerebral plasy
AGXT	Wald ratio	1	-0.0231412	0.228171	0.919217	-0.133603	0.265969	1.06842	0.874937	1.30469	0.983344	cerebral plasy
PAEP	Wald ratio	1	0.0661828	0.101932	0.516154	-0.269259	0.480136	1.1112	0.763945	1.61629	0.983344	cerebral plasy
WFDC1	Wald ratio	1	0.105439	0.191172	0.581265	-1.0122	0.828725	0.912343	0.363417	2.2904	0.985787	cerebral plasy
PKN3	Wald ratio	1	-0.0917395	0.469625	0.845122	-0.750554	0.233729	0.772277	0.472105	1.2633	0.983344	cerebral plasy
PCDH9	Wald ratio	1	-0.258412	0.251093	0.303408	-0.461661	0.563555	1.05227	0.630236	1.75691	0.985787	cerebral plasy
NID1	Wald ratio	1	0.050947	0.261535	0.845549	-0.0908611	0.359925	1.144	0.913145	1.43322	0.983344	cerebral plasy
CLEC10A	Wald ratio	1	0.134532	0.114997	0.242049	-0.0435021	1.25247	1.8303	0.957431	3.49896	0.942495	cerebral plasy
COMP	Wald ratio	1	0.604482	0.330604	0.0674871	-0.792404	1.06061	1.14351	0.452755	2.88813	0.985787	cerebral plasy
NTF3	Wald ratio	1	0.134103	0.472708	0.776648	-0.661662	0.925111	1.14079	0.515993	2.52215	0.985716	cerebral plasy
DPEP2	Wald ratio	1	0.131725	0.404789	0.744867	-0.291811	0.524889	1.1236	0.74691	1.69027	0.983344	cerebral plasy
PRTFDC1	Wald ratio	1	0.116539	0.208342	0.575913	-0.367483	0.564998	1.1038	0.692475	1.75944	0.983344	cerebral plasy
GLT8D2	Wald ratio	1	0.0987578	0.237878	0.678023	-1.36361	2.19308	1.51397	0.255736	8.96282	0.983344	cerebral plasy
DECR1	Wald ratio	1	0.414738	0.90732	0.647597	-1.45922	1.2488	0.900133	0.232417	3.48615	0.985787	cerebral plasy
LGALS4	Wald ratio	1	-0.105213	0.690821	0.878949	-4.19831	1.75891	0.295319	0.0150209	5.80612	0.983344	cerebral plasy
DNPEP	Wald ratio	1	-1.2197	1.5197	0.42221	-0.235167	0.0642663	0.918099	0.790439	1.06638	0.983344	cerebral plasy
LILRA6	Wald ratio	1	-0.0854504	0.0763861	0.263283	-0.276794	0.161777	0.944114	0.758211	1.1756	0.983344	cerebral plasy
OGN	Wald ratio	1	-0.0575086	0.11188	0.607239	-0.432085	0.213087	0.896283	0.649154	1.23749	0.983344	cerebral plasy
SLITRK6	Wald ratio	1	-0.109499	0.164585	0.505857	-0.233525	0.126304	0.947801	0.791738	1.13463	0.983344	cerebral plasy
PXN	Wald ratio	1	-0.0536103	0.0917932	0.559197	0.0577539	0.499561	1.32135	1.05945	1.648	0.910193	cerebral plasy
CLEC6A	Wald ratio	1	0.278658	0.112706	0.0134198	-1.60223	2.52794	1.5886	0.201446	12.5276	0.983344	cerebral plasy
CEP152	Wald ratio	1	0.462851	1.05361	0.660445	-0.249039	0.226323	0.988706	0.77955	1.25398	0.987454	cerebral plasy
CTSE	Wald ratio	1	-0.0113579	0.121266	0.925378	-1.14636	1.006	0.932225	0.31779	2.73465	0.985787	cerebral plasy
LACTB2	Wald ratio	1	-0.0701807	0.549073	0.898294	-2.1294	1.00496	0.569942	0.118908	2.7318	0.983344	cerebral plasy
NEO1	Wald ratio	1	-0.562221	0.799583	0.481967	-0.224134	0.0123052	0.899502	0.799208	1.01238	0.946852	cerebral plasy
IL1RAP	Wald ratio	1	-0.105914	0.0603161	0.0790903	-0.491585	0.284136	0.901474	0.611656	1.32861	0.983344	cerebral plasy
CCN2	Wald ratio	1	-0.103724	0.197888	0.60017	-0.255948	0.99388	1.44624	0.774182	2.7017	0.983344	cerebral plasy
SPON2	Wald ratio	1	0.368966	0.318834	0.247176	-0.649543	0.769774	1.06196	0.522284	2.15928	0.985787	cerebral plasy
PSRC1	Wald ratio	1	0.0601156	0.362071	0.868131	-2.5027	3.31443	1.50061	0.081864	27.5068	0.985787	cerebral plasy
VPS4B	Wald ratio	1	0.405869	1.48396	0.784466	-0.241886	0.792083	1.31666	0.785146	2.20799	0.983344	cerebral plasy
LRTM2	Wald ratio	1	0.275099	0.263768	0.296968	-2.37959	0.836076	0.462201	0.0925889	2.3073	0.983344	cerebral plasy
PDIA4	Wald ratio	1	-0.771755	0.820322	0.34681	-0.716675	0.175047	0.762758	0.488373	1.1913	0.983344	cerebral plasy
PI16	Wald ratio	1	-0.270814	0.22748	0.233851	-0.703078	5.7811	12.6672	0.495059	324.116	0.96839	cerebral plasy
PPME1	Wald ratio	1	2.53901	1.65413	0.124795	-2.14859	1.50059	0.723252	0.116649	4.48434	0.983344	cerebral plasy
F11R	Wald ratio	1	-0.323998	0.930912	0.727808	-0.0783219	0.437157	1.19652	0.924667	1.5483	0.983344	cerebral plasy
HAVCR1	Wald ratio	1	0.179417	0.1315	0.172443	-0.519024	0.270156	0.882997	0.595101	1.31017	0.983344	cerebral plasy
FLT4	Wald ratio	1	-0.124434	0.201321	0.536519	-1.47764	-0.144146	0.44446	0.228175	0.865761	0.910193	cerebral plasy
CTSF	Wald ratio	1	-0.810894	0.340178	0.0171378	-0.406269	0.0905873	0.853986	0.666131	1.09482	0.983344	cerebral plasy
CDNF	Wald ratio	1	-0.157841	0.126749	0.213021	-0.262897	0.37417	1.05721	0.768821	1.45378	0.983865	cerebral plasy
PTPRS	Wald ratio	1	0.0556364	0.162517	0.732094	-1.24317	0.863378	0.827044	0.288468	2.37116	0.983344	cerebral plasy
MAPK9	Wald ratio	1	-0.189897	0.537385	0.723809	-1.05126	1.33472	1.15226	0.349496	3.79893	0.985787	cerebral plasy
SPINT3	Wald ratio	1	0.141729	0.608669	0.815878	-0.107311	0.253971	1.07609	0.898246	1.28913	0.983344	cerebral plasy
VEGFD	Wald ratio	1	0.07333	0.0921638	0.426236	-0.275471	0.41473	1.07211	0.759214	1.51396	0.983344	cerebral plasy
RBKS	Wald ratio	1	0.0696294	0.176072	0.692503	0.0115989	1.01015	1.66675	1.01167	2.74601	0.910193	cerebral plasy
CDCP1	Wald ratio	1	0.510874	0.254732	0.044906	-0.269632	-0.000994684	0.873442	0.76366	0.999006	0.910193	cerebral plasy
SIGLEC5	Wald ratio	1	-0.135313	0.06853	0.0483233	-1.87235	1.33744	0.765326	0.153762	3.80928	0.985716	cerebral plasy
HAGH	Wald ratio	1	-0.267453	0.818823	0.743947	-0.501349	0.234396	0.875048	0.605713	1.26415	0.983344	cerebral plasy
ADAMTS13	Wald ratio	1	-0.133476	0.18769	0.476989	-0.303619	0.921942	1.36228	0.738142	2.51417	0.983344	cerebral plasy
ADIPOQ	Wald ratio	1	0.309161	0.312643	0.32273	-1.93776	1.36393	0.750575	0.144026	3.91153	0.983865	cerebral plasy
ANKRD54	Wald ratio	1	-0.286916	0.842267	0.733369	-0.915231	0.344414	0.751707	0.400424	1.41116	0.983344	cerebral plasy
MCEE	Wald ratio	1	-0.285408	0.321338	0.37444	-0.914403	0.823045	0.955349	0.400756	2.27742	0.985787	cerebral plasy
ITGAV	Wald ratio	1	-0.0456788	0.443227	0.917916	-0.474245	0.693904	1.11609	0.622355	2.00152	0.983344	cerebral plasy
CD5L	Wald ratio	1	0.10983	0.297997	0.712456	-1.23778	1.67897	1.24682	0.290027	5.36005	0.985787	cerebral plasy
TIGIT	Wald ratio	1	0.220596	0.74407	0.766869	-0.563208	0.814359	1.1338	0.56938	2.25773	0.983344	cerebral plasy
CHGA	Wald ratio	1	0.125576	0.35142	0.720839	-0.334242	0.213764	0.941539	0.71588	1.23833	0.983344	cerebral plasy
WFDC12	Wald ratio	1	-0.060239	0.139798	0.66654	-0.964791	1.10959	1.07508	0.381063	3.03311	0.985787	cerebral plasy
FOLR1	Wald ratio	1	0.072399	0.529178	0.891178	-4.3299	0.567691	0.152422	0.0131689	1.76419	0.96839	cerebral plasy
DNAJB1	Wald ratio	1	-1.8811	1.24938	0.132164	-0.16805	1.68683	2.13697	0.845312	5.40232	0.967256	cerebral plasy
SPOCK1	Wald ratio	1	0.759389	0.473183	0.108526	-1.259	0.307669	0.621471	0.283938	1.36025	0.983344	cerebral plasy
IGDCC4	Wald ratio	1	-0.475665	0.39966	0.233978	-0.403077	1.73475	1.94611	0.668261	5.66748	0.983344	cerebral plasy
TGFA	Wald ratio	1	0.665834	0.545363	0.222123	-1.38677	0.603171	0.675841	0.249882	1.82791	0.983344	cerebral plasy
EIF2AK3	Wald ratio	1	-0.391798	0.507637	0.440229	-1.53772	3.98851	3.40552	0.214871	53.9745	0.983344	cerebral plasy
KRT18	Wald ratio	1	1.2254	1.40975	0.384722	-0.77279	1.78936	1.66243	0.461723	5.9856	0.983344	cerebral plasy
TMPRSS15	Wald ratio	1	0.508283	0.653609	0.436772	-1.70111	0.508159	0.550749	0.182481	1.66223	0.983344	cerebral plasy
MTIF3	Wald ratio	1	-0.596476	0.563589	0.289895	-0.283596	0.135911	0.928818	0.753071	1.14558	0.983344	cerebral plasy
BLMH	Wald ratio	1	-0.0738426	0.107017	0.49019	-0.544075	0.538395	0.997164	0.580378	1.71325	0.999776	cerebral plasy
A1BG	Wald ratio	1	-0.00283994	0.27614	0.991794	-2.11912	1.98232	0.93389	0.120138	7.25959	0.990727	cerebral plasy
CCL2	Wald ratio	1	-0.0683971	1.04629	0.947878	-0.411879	1.87865	2.08212	0.662405	6.54466	0.983344	cerebral plasy
PSME2	Wald ratio	1	0.733385	0.584319	0.209438	-0.731782	0.351374	0.82679	0.481051	1.42102	0.983344	cerebral plasy
DPP4	Wald ratio	1	-0.190204	0.276315	0.491226	-0.317028	0.35719	1.02028	0.728311	1.42931	0.985787	cerebral plasy
GALNT3	Wald ratio	1	0.0200814	0.171994	0.907053	-0.549517	0.177023	0.830068	0.577228	1.19366	0.983344	cerebral plasy
RET	Wald ratio	1	-0.186247	0.185342	0.314953	-0.870121	2.13648	1.88359	0.418901	8.4696	0.983344	cerebral plasy
OSTN	Wald ratio	1	0.633181	0.766991	0.409065	-0.595886	1.0806	1.27425	0.551074	2.94644	0.983344	cerebral plasy
EGLN1	Wald ratio	1	0.242355	0.427674	0.570931	-0.734453	0.324606	0.81471	0.479768	1.38349	0.983344	cerebral plasy
LGALS7_LGALS7B	Wald ratio	1	-0.204923	0.270168	0.44815	-0.413251	0.293834	0.942039	0.661496	1.34156	0.983865	cerebral plasy
MMP8	Wald ratio	1	-0.0597088	0.180379	0.74063	-1.06083	1.21383	1.0795	0.346167	3.36635	0.985787	cerebral plasy
ATP5IF1	Wald ratio	1	0.076497	0.580271	0.895119	-0.310707	0.3059	0.997599	0.732928	1.35785	0.999776	cerebral plasy
GLRX	Wald ratio	1	-0.00240383	0.157298	0.987807	-0.0648061	0.147939	1.04244	0.937249	1.15944	0.983344	cerebral plasy
CEACAM21	Wald ratio	1	0.0415664	0.0542717	0.443739	-0.0566568	0.551799	1.28091	0.944918	1.73637	0.967256	cerebral plasy
PLTP	Wald ratio	1	0.247571	0.155218	0.110715	-0.774615	0.439537	0.845744	0.460881	1.55199	0.983344	cerebral plasy
RARRES2	Wald ratio	1	-0.167539	0.309733	0.588566	-0.531135	0.209438	0.851421	0.587937	1.23298	0.983344	cerebral plasy
DRAXIN	Wald ratio	1	-0.160849	0.188922	0.394544	-1.53817	1.30802	0.8913	0.214775	3.69884	0.985787	cerebral plasy
SERPINC1	Wald ratio	1	-0.115074	0.726068	0.874071	-0.216906	1.24452	1.67164	0.805006	3.47126	0.983344	cerebral plasy
AXL	Wald ratio	1	0.513806	0.372812	0.168145	-0.422531	0.0785712	0.841996	0.655386	1.08174	0.983344	cerebral plasy
CTSB	Wald ratio	1	-0.17198	0.127832	0.17851	-0.365907	0.00428868	0.834595	0.693567	1.0043	0.910193	cerebral plasy
SUSD2	Wald ratio	1	-0.180809	0.0944377	0.0555452	-1.53814	1.18811	0.839441	0.214779	3.28086	0.985787	cerebral plasy
LTA4H	Wald ratio	1	-0.175019	0.695472	0.801308	-1.01972	4.25426	5.03932	0.360696	70.4049	0.983344	cerebral plasy
DCN	Wald ratio	1	1.61727	1.3454	0.229336	-0.113454	0.499287	1.21278	0.892746	1.64755	0.983344	cerebral plasy
GRP	Wald ratio	1	0.192916	0.156311	0.217135	-0.321725	0.196085	0.939113	0.724897	1.21663	0.983344	cerebral plasy
ALDH3A1	Wald ratio	1	-0.06282	0.132095	0.634382	-0.134602	0.490271	1.19463	0.874064	1.63276	0.983344	cerebral plasy
FUCA1	Wald ratio	1	0.177835	0.159406	0.264591	-1.6046	2.07136	1.26286	0.200969	7.93563	0.985787	cerebral plasy
SARG	Wald ratio	1	0.23338	0.937747	0.803459	-0.543371	0.652832	1.05626	0.580787	1.92097	0.985787	cerebral plasy
CD244	Wald ratio	1	0.0547307	0.305154	0.857659	-0.673236	0.968285	1.15896	0.510055	2.63342	0.983344	cerebral plasy
PRDX5	Wald ratio	1	0.147525	0.418755	0.724619	-0.448859	0.256285	0.908203	0.638356	1.29212	0.983344	cerebral plasy
AMY2A	Wald ratio	1	-0.0962871	0.179884	0.59246	-0.624539	0.516902	0.947604	0.535508	1.67682	0.985787	cerebral plasy
REEP4	Wald ratio	1	-0.0538186	0.291184	0.853365	-1.99458	0.369059	0.443632	0.136071	1.44637	0.983344	cerebral plasy
GART	Wald ratio	1	-0.81276	0.602969	0.177681	-0.207557	0.286208	1.04011	0.812567	1.33137	0.985716	cerebral plasy
PSAPL1	Wald ratio	1	0.0393257	0.125961	0.754884	-2.13858	1.9764	0.92211	0.117822	7.21668	0.987851	cerebral plasy
USP8	Wald ratio	1	-0.0810909	1.04974	0.938426	-0.963009	0.132875	0.660296	0.381742	1.14211	0.96839	cerebral plasy
ACY1	Wald ratio	1	-0.415067	0.279562	0.137622	-1.61223	1.39122	0.895384	0.199443	4.01976	0.985787	cerebral plasy
SERPIND1	Wald ratio	1	-0.110503	0.766186	0.885323	-0.0278114	0.702472	1.4012	0.972572	2.01874	0.942495	cerebral plasy
IL17D	Wald ratio	1	0.337331	0.186297	0.070185	-0.0538962	0.166847	1.0581	0.94753	1.18157	0.983344	cerebral plasy
KIR2DS4	Wald ratio	1	0.0564753	0.056312	0.315909	-0.143947	0.264964	1.06238	0.865934	1.30338	0.983344	cerebral plasy
ITPA	Wald ratio	1	0.0605084	0.104314	0.561874	-0.416936	0.1797	0.888147	0.659063	1.19686	0.983344	cerebral plasy
ADAMTSL5	Wald ratio	1	-0.118618	0.152203	0.435778	-0.630035	0.193048	0.803729	0.532573	1.21294	0.983344	cerebral plasy
MMP10	Wald ratio	1	-0.218493	0.20997	0.298065	-0.499386	0.810862	1.16852	0.606903	2.24985	0.983344	cerebral plasy
OPLAH	Wald ratio	1	0.155738	0.334247	0.641261	-1.83565	0.607236	0.541071	0.15951	1.83535	0.983344	cerebral plasy
RRM2B	Wald ratio	1	-0.614205	0.623184	0.324334	-2.80993	1.14485	0.434942	0.0602089	3.14196	0.983344	cerebral plasy
GSN	Wald ratio	1	-0.832543	1.00887	0.409246	-2.54501	1.86559	0.711976	0.0784724	6.45972	0.985787	cerebral plasy
KCTD5	Wald ratio	1	-0.339711	1.12515	0.76271	-0.00283183	0.219587	1.11447	0.997172	1.24556	0.910193	cerebral plasy
CD300LF	Wald ratio	1	0.108378	0.0567395	0.0561215	-1.36612	0.138061	0.541166	0.255095	1.14805	0.967256	cerebral plasy
ARFIP1	Wald ratio	1	-0.614029	0.383719	0.109553	-1.33375	0.106456	0.541372	0.263487	1.11233	0.946852	cerebral plasy
SPTLC1	Wald ratio	1	-0.613648	0.3674	0.0948708	-1.20534	1.17935	0.987086	0.299589	3.25225	0.999776	cerebral plasy
ROBO2	Wald ratio	1	-0.012998	0.60834	0.982953	-0.815267	2.71996	2.59179	0.442521	15.1797	0.983344	cerebral plasy
LRRFIP1	Wald ratio	1	0.952347	0.901844	0.290968	-0.221191	0.775256	1.31921	0.801564	2.17115	0.983344	cerebral plasy
MCEMP1	Wald ratio	1	0.277032	0.254196	0.275784	-0.559251	2.00939	2.06487	0.571637	7.45876	0.983344	cerebral plasy
C9	Wald ratio	1	0.725069	0.655265	0.268498	-2.63544	1.35514	0.527212	0.0716872	3.87729	0.983344	cerebral plasy
ANXA11	Wald ratio	1	-0.640153	1.018	0.52946	-1.42209	2.93772	2.13361	0.241209	18.8729	0.983344	cerebral plasy
CPTP	Wald ratio	1	0.757816	1.1122	0.495639	-0.164497	0.453962	1.15573	0.848321	1.57454	0.983344	cerebral plasy
EPPK1	Wald ratio	1	0.144733	0.15777	0.358951	-2.14912	1.99294	0.924879	0.116587	7.33705	0.987851	cerebral plasy
SDHB	Wald ratio	1	-0.0780925	1.05665	0.941085	-0.145649	0.243786	1.05029	0.864461	1.27607	0.983344	cerebral plasy
TYRO3	Wald ratio	1	0.0490684	0.0993456	0.621366	-0.928172	1.13037	1.10638	0.395275	3.0968	0.985787	cerebral plasy
TNFRSF14	Wald ratio	1	0.101098	0.525138	0.847337	-0.500047	0.876906	1.20735	0.606502	2.40345	0.983344	cerebral plasy
ACE2	Wald ratio	1	0.18843	0.351264	0.591658	-0.322743	0.0869239	0.888776	0.72416	1.09081	0.983344	cerebral plasy
NT5E	Wald ratio	1	-0.11791	0.104507	0.259215	0.00177939	0.26077	1.14028	1.00178	1.29793	0.910193	cerebral plasy
ACP6	Wald ratio	1	0.131274	0.0660689	0.0469299	-0.115964	0.160398	1.02247	0.890507	1.17398	0.985716	cerebral plasy
SNCG	Wald ratio	1	0.0222171	0.0705006	0.75266	-0.97262	1.64114	1.39691	0.378091	5.16105	0.983344	cerebral plasy
COL6A3	Wald ratio	1	0.33426	0.666775	0.616154	-0.632009	0.19107	0.802142	0.531523	1.21054	0.983344	cerebral plasy
CILP	Wald ratio	1	-0.22047	0.209969	0.293713	-0.147325	0.106456	0.979773	0.863013	1.11233	0.985716	cerebral plasy
ENPP7	Wald ratio	1	-0.0204348	0.0647401	0.752273	-0.313859	0.255972	0.971472	0.730622	1.29172	0.985787	cerebral plasy
VIT	Wald ratio	1	-0.0289433	0.145365	0.842179	-0.690766	0.43391	0.879477	0.501192	1.54328	0.983344	cerebral plasy
SIAE	Wald ratio	1	-0.128428	0.286907	0.65442	-0.505421	0.454412	0.974818	0.603252	1.57525	0.985787	cerebral plasy
MARCO	Wald ratio	1	-0.0255042	0.244855	0.917042	-1.14109	1.11229	0.985701	0.31947	3.04131	0.999776	cerebral plasy
ACAA1	Wald ratio	1	-0.014402	0.574841	0.980012	-0.816285	0.00100104	0.665217	0.442071	1.001	0.910193	cerebral plasy
ABHD14B	Wald ratio	1	-0.407642	0.208491	0.0505596	0.0908596	1.20787	1.91432	1.09512	3.34635	0.910193	cerebral plasy
APOD	Wald ratio	1	0.649365	0.284952	0.0226754	-0.710695	1.64829	1.59807	0.491302	5.1981	0.983344	cerebral plasy
ANXA5	Wald ratio	1	0.468799	0.601783	0.43597	-0.944191	1.3729	1.23906	0.388994	3.94676	0.983344	cerebral plasy
XG	Wald ratio	1	0.214353	0.591094	0.716876	-0.895125	0.697571	0.905945	0.408557	2.00887	0.985787	cerebral plasy
COL24A1	Wald ratio	1	-0.0987771	0.4063	0.807917	-0.262532	0.0278336	0.889274	0.769101	1.02822	0.967256	cerebral plasy
GPC5	Wald ratio	1	-0.117349	0.074073	0.113139	-0.877205	0.478343	0.819197	0.415944	1.6134	0.983344	cerebral plasy
NECTIN2	Wald ratio	1	-0.199431	0.345803	0.56413	0.003361	0.485738	1.27705	1.00337	1.62537	0.910193	cerebral plasy
CNTNAP2	Wald ratio	1	0.24455	0.123055	0.0468877	-0.942961	1.52008	1.3345	0.389473	4.57258	0.983344	cerebral plasy
CA2	Wald ratio	1	0.288558	0.628326	0.646055	-0.180766	0.137966	0.978827	0.834631	1.14794	0.985787	cerebral plasy
CLEC7A	Wald ratio	1	-0.0214001	0.0813091	0.792401	-3.10876	0.20708	0.234373	0.0446561	1.23008	0.946852	cerebral plasy
PPP2R5A	Wald ratio	1	-1.45084	0.845878	0.0863105	-0.925517	2.57733	2.28395	0.396327	13.162	0.983344	cerebral plasy
CD34	Wald ratio	1	0.825907	0.893584	0.355349	-0.0601983	0.213453	1.07964	0.941578	1.23795	0.983344	cerebral plasy
MBL2	Wald ratio	1	0.0766273	0.069809	0.272348	-0.119163	0.14323	1.01211	0.887663	1.15399	0.985787	cerebral plasy
ADGRB3	Wald ratio	1	0.0120334	0.066937	0.857332	-0.391161	0.777738	1.21323	0.676271	2.17654	0.983344	cerebral plasy
CFI	Wald ratio	1	0.193288	0.298189	0.51685	-0.0684598	0.26636	1.10401	0.933831	1.3052	0.983344	cerebral plasy
PLXNB2	Wald ratio	1	0.0989501	0.0854132	0.246665	-0.40545	0.455029	1.0251	0.666677	1.57622	0.985787	cerebral plasy
SCARF2	Wald ratio	1	0.0247895	0.21951	0.910085	-0.841756	2.59804	2.40642	0.430953	13.4374	0.983344	cerebral plasy
PTPRR	Wald ratio	1	0.878142	0.877499	0.316956	-0.0519906	0.152341	1.05146	0.949338	1.16456	0.983344	cerebral plasy
LILRB5	Wald ratio	1	0.0501751	0.0521253	0.335756	-0.0610165	1.16687	1.73833	0.940808	3.21191	0.946852	cerebral plasy
SFRP4	Wald ratio	1	0.552925	0.313235	0.0775292	-0.382417	1.54909	1.79201	0.682211	4.7072	0.983344	cerebral plasy
SEMA7A	Wald ratio	1	0.583338	0.492732	0.236458	-0.688073	5.78508	12.7879	0.502543	325.408	0.96839	cerebral plasy
CGA	Wald ratio	1	2.5485	1.65131	0.122754	-0.442682	0.441427	0.999373	0.642312	1.55492	0.999776	cerebral plasy
MMP7	Wald ratio	1	-0.000627253	0.225538	0.997781	-0.950265	0.216063	0.692739	0.386638	1.24118	0.983344	cerebral plasy
CD58	Wald ratio	1	-0.367101	0.297533	0.21727	-0.0695838	0.192469	1.06337	0.932782	1.21224	0.983344	cerebral plasy
MIA	Wald ratio	1	0.0614426	0.0668502	0.358039	-0.036902	2.6304	3.65739	0.963771	13.8793	0.910193	cerebral plasy
SERPINB1	Wald ratio	1	1.29675	0.680435	0.0566804	-9.06905	4.30497	0.0923617	0.000115176	74.0667	0.983344	cerebral plasy
EPO	Wald ratio	1	-2.38204	3.41174	0.485058	-0.656341	1.09182	1.24326	0.518746	2.9797	0.983344	cerebral plasy
CFD	Wald ratio	1	0.21774	0.44596	0.625372	-0.113669	0.245033	1.06789	0.892553	1.27766	0.983344	cerebral plasy
PVR	Wald ratio	1	0.0656816	0.0915057	0.472888	-0.228162	1.18048	1.60988	0.795995	3.25594	0.983344	cerebral plasy
LXN	Wald ratio	1	0.476159	0.359348	0.18515	-2.19966	1.1521	0.592278	0.110841	3.16484	0.983344	cerebral plasy
SLA2	Wald ratio	1	-0.523779	0.855042	0.540156	-0.171704	0.52562	1.19358	0.842228	1.69151	0.983344	cerebral plasy
ACVRL1	Wald ratio	1	0.176958	0.177889	0.319851	-0.457824	2.04264	2.20871	0.632659	7.71092	0.983344	cerebral plasy
ARL2BP	Wald ratio	1	0.792407	0.637873	0.214139	-4.87791	2.47258	0.300392	0.00761289	11.853	0.983344	cerebral plasy
SLC4A1	Wald ratio	1	-1.20267	1.87512	0.521276	-1.5401	1.42058	0.941987	0.214359	4.13951	0.987851	cerebral plasy
PTPRM	Wald ratio	1	-0.0597636	0.755276	0.936931	-0.174489	0.069788	0.948996	0.839886	1.07228	0.983344	cerebral plasy
AFAP1	Wald ratio	1	-0.0523505	0.0623156	0.40086	-1.28708	1.77477	1.27615	0.276075	5.89894	0.985716	cerebral plasy
HRC	Wald ratio	1	0.243844	0.781086	0.754899	0.0815677	3.19285	5.1408	1.08499	24.3577	0.910193	cerebral plasy
LHB	Wald ratio	1	1.63721	0.793694	0.0391345	-0.192371	0.406015	1.11274	0.825001	1.50083	0.983344	cerebral plasy
VASN	Wald ratio	1	0.106822	0.152649	0.48406	-1.54166	1.04928	0.781774	0.214025	2.8556	0.983344	cerebral plasy
NCF2	Wald ratio	1	-0.24619	0.660954	0.709539	-1.58417	2.11587	1.30454	0.205118	8.29681	0.985787	cerebral plasy
DAG1	Wald ratio	1	0.26585	0.943889	0.778209	-0.377121	0.27901	0.952128	0.685833	1.32182	0.985787	cerebral plasy
SNX15	Wald ratio	1	-0.0490555	0.16738	0.769463	-0.263663	0.152318	0.945849	0.768232	1.16453	0.983344	cerebral plasy
SOD3	Wald ratio	1	-0.0556726	0.106118	0.59984	-1.82862	0.64994	0.554694	0.160635	1.91543	0.983344	cerebral plasy
CALCB	Wald ratio	1	-0.589339	0.632285	0.351296	-0.734461	1.93551	1.82308	0.479764	6.92759	0.983344	cerebral plasy
NFU1	Wald ratio	1	0.600525	0.681116	0.37795	-0.502925	1.70146	1.82078	0.604759	5.48192	0.983344	cerebral plasy
CEACAM20	Wald ratio	1	0.599265	0.562342	0.286578	-0.0693434	0.699876	1.37062	0.933006	2.0135	0.967256	cerebral plasy
CD274	Wald ratio	1	0.315266	0.196229	0.108138	-0.396367	0.248809	0.928877	0.672759	1.2825	0.983344	cerebral plasy
CXCL5	Wald ratio	1	-0.0737791	0.164586	0.653957	-1.15112	2.85364	2.34259	0.316281	17.3507	0.983344	cerebral plasy
PTGES2	Wald ratio	1	0.851256	1.02162	0.40471	-0.124643	0.214203	1.0458	0.882812	1.23887	0.983344	cerebral plasy
SHMT1	Wald ratio	1	0.0447801	0.0864405	0.604427	-0.235754	0.416915	1.09481	0.789975	1.51727	0.983344	cerebral plasy
IFNLR1	Wald ratio	1	0.0905805	0.166497	0.586417	-0.389953	-0.0206982	0.814382	0.677089	0.979515	0.910193	cerebral plasy
VCAN	Wald ratio	1	-0.205325	0.0941976	0.0292774	-0.782442	0.350309	0.805682	0.457288	1.41951	0.983344	cerebral plasy
EDN1	Wald ratio	1	-0.216066	0.288967	0.454629	-0.313975	1.33563	1.66667	0.730537	3.8024	0.983344	cerebral plasy
UXS1	Wald ratio	1	0.510828	0.420818	0.224789	-1.92608	3.21284	1.90291	0.145719	24.8496	0.983344	cerebral plasy
TGFBR2	Wald ratio	1	0.643383	1.31095	0.623585	-1.03419	0.03883	0.607938	0.355513	1.03959	0.942495	cerebral plasy
SETMAR	Wald ratio	1	-0.497682	0.273731	0.069042	-0.158929	0.394829	1.12519	0.853057	1.48413	0.983344	cerebral plasy
NPTX1	Wald ratio	1	0.11795	0.141265	0.403741	-1.23989	0.705385	0.765481	0.289417	2.02463	0.983344	cerebral plasy
TFF3	Wald ratio	1	-0.267251	0.496243	0.590198	-0.141131	0.12877	0.993839	0.868376	1.13743	0.987851	cerebral plasy
CD276	Wald ratio	1	-0.0061804	0.0688522	0.928475	-0.278454	-0.0106614	0.865405	0.756953	0.989395	0.910193	cerebral plasy
QPCT	Wald ratio	1	-0.144558	0.0683145	0.0343394	-1.51005	0.835257	0.713627	0.2209	2.30541	0.983344	cerebral plasy
NEXN	Wald ratio	1	-0.337395	0.598292	0.572802	-0.200958	0.182272	0.9907	0.817947	1.19994	0.987454	cerebral plasy
CRELD1	Wald ratio	1	-0.00934331	0.0977627	0.923861	-1.61673	0.58476	0.596912	0.198546	1.79456	0.983344	cerebral plasy
NCS1	Wald ratio	1	-0.515986	0.561605	0.358216	-0.438958	0.127006	0.85558	0.644708	1.13542	0.983344	cerebral plasy
SORCS2	Wald ratio	1	-0.155976	0.144379	0.279997	-0.304929	1.47933	1.79895	0.737176	4.39001	0.983344	cerebral plasy
SEPTIN8	Wald ratio	1	0.587201	0.455168	0.197025	-0.281021	0.248602	0.983921	0.755012	1.28223	0.985787	cerebral plasy
THTPA	Wald ratio	1	-0.0162093	0.135108	0.904504	-1.01295	0.751628	0.877516	0.363147	2.12045	0.985787	cerebral plasy
ITIH1	Wald ratio	1	-0.13066	0.450147	0.771617	-0.0795301	0.150187	1.03596	0.92355	1.16205	0.983344	cerebral plasy
BST1	Wald ratio	1	0.0353285	0.0586013	0.546601	-1.02322	0.136273	0.641803	0.359435	1.146	0.96839	cerebral plasy
IL1RN	Wald ratio	1	-0.443474	0.29579	0.133799	-1.86018	2.29739	1.24434	0.155645	9.94817	0.985787	cerebral plasy
IL36G	Wald ratio	1	0.218605	1.0606	0.836702	-0.964305	0.350655	0.735779	0.381248	1.42	0.983344	cerebral plasy
COL15A1	Wald ratio	1	-0.306825	0.335449	0.360365	-0.656498	0.36522	0.86447	0.518665	1.44083	0.983344	cerebral plasy
GFRA1	Wald ratio	1	-0.145639	0.260642	0.576319	-0.695888	0.470947	0.893624	0.498632	1.60151	0.983344	cerebral plasy
ERBB2	Wald ratio	1	-0.11247	0.297662	0.705545	0.0726169	2.1717	3.07148	1.07532	8.77319	0.910193	cerebral plasy
GCHFR	Wald ratio	1	1.12216	0.535481	0.0361167	-0.245656	0.220919	0.987708	0.782192	1.24722	0.985787	cerebral plasy
CDH6	Wald ratio	1	-0.0123682	0.119024	0.917238	-0.762801	0.659393	0.94961	0.466358	1.93362	0.985787	cerebral plasy
LRPAP1	Wald ratio	1	-0.0517041	0.362805	0.886675	-1.70354	0.387498	0.517875	0.182038	1.47329	0.983344	cerebral plasy
ADAM12	Wald ratio	1	-0.658021	0.533428	0.217363	-1.00651	0.189444	0.664626	0.365493	1.20858	0.983344	cerebral plasy
PHACTR2	Wald ratio	1	-0.408531	0.30509	0.180553	-0.415432	0.414887	0.999728	0.660055	1.5142	0.999776	cerebral plasy
PMM2	Wald ratio	1	-0.000272156	0.211816	0.998975	-0.630644	0.470007	0.922822	0.532249	1.60001	0.985787	cerebral plasy
CNTN3	Wald ratio	1	-0.0803185	0.280778	0.774835	-0.441382	0.812189	1.2037	0.643147	2.25283	0.983344	cerebral plasy
M6PR	Wald ratio	1	0.185403	0.319789	0.562071	-0.509424	2.01955	2.12775	0.600842	7.53495	0.983344	cerebral plasy
SLC9A3R1	Wald ratio	1	0.755065	0.645147	0.24185	-2.00584	2.34645	1.18566	0.134547	10.4484	0.985787	cerebral plasy
PLAT	Wald ratio	1	0.170302	1.11028	0.878093	-2.88019	2.66901	0.899791	0.0561239	14.4256	0.987851	cerebral plasy
ERP44	Wald ratio	1	-0.105593	1.41561	0.94054	-0.687885	1.53074	1.52413	0.502638	4.62159	0.983344	cerebral plasy
IST1	Wald ratio	1	0.421427	0.565975	0.456512	-2.31031	3.18316	1.54716	0.0992302	24.1228	0.985716	cerebral plasy
DPY30	Wald ratio	1	0.436422	1.4014	0.755482	-0.714106	-0.0831235	0.671249	0.48963	0.920237	0.910193	cerebral plasy
HAVCR2	Wald ratio	1	-0.398615	0.160965	0.0132712	-2.12351	0.912249	0.545729	0.119611	2.48992	0.983344	cerebral plasy
CCL19	Wald ratio	1	-0.605633	0.774429	0.434192	-2.91039	2.05147	0.650859	0.0544543	7.77933	0.983865	cerebral plasy
PLEKHO1	Wald ratio	1	-0.429462	1.26578	0.734394	-1.8079	5.09781	5.18078	0.163998	163.664	0.983344	cerebral plasy
CD248	Wald ratio	1	1.64496	1.76166	0.350432	-0.507218	-0.00380001	0.774522	0.602168	0.996207	0.910193	cerebral plasy
IL2RA	Wald ratio	1	-0.255509	0.128423	0.0466361	-0.542413	0.352138	0.909248	0.581344	1.42211	0.983344	cerebral plasy
RBP7	Wald ratio	1	-0.0951371	0.228202	0.676752	-0.266072	0.448551	1.09553	0.766384	1.56604	0.983344	cerebral plasy
GPC1	Wald ratio	1	0.0912398	0.182302	0.616732	-0.523437	0.119149	0.816977	0.59248	1.12654	0.983344	cerebral plasy
LEG1	Wald ratio	1	-0.202144	0.163925	0.21752	-0.10044	0.451902	1.19212	0.904439	1.5713	0.983344	cerebral plasy
ANXA2	Wald ratio	1	0.175731	0.140904	0.212335	-3.35008	4.21682	1.54245	0.0350815	67.8177	0.985787	cerebral plasy
BCL2	Wald ratio	1	0.433372	1.93033	0.822363	-0.348494	1.04329	1.41538	0.70575	2.83855	0.983344	cerebral plasy
TIMM10	Wald ratio	1	0.347399	0.355048	0.327848	-0.303858	5.09779	10.9898	0.737966	163.66	0.946852	cerebral plasy
PHLDB1	Wald ratio	1	2.39697	1.37797	0.0819488	-0.411198	0.364485	0.976915	0.662856	1.43977	0.985787	cerebral plasy
C7orf50	Wald ratio	1	-0.023356	0.197878	0.906042	-0.883958	0.390731	0.781443	0.413145	1.47806	0.983344	cerebral plasy
REG4	Wald ratio	1	-0.246613	0.325176	0.448212	-1.16934	1.24652	1.03935	0.310573	3.47823	0.99082	cerebral plasy
SESTD1	Wald ratio	1	0.0385946	0.616291	0.950066	-1.03305	0.142483	0.640644	0.355921	1.15313	0.96839	cerebral plasy
SDCCAG8	Wald ratio	1	-0.445282	0.29988	0.137579	-0.147117	0.423334	1.1481	0.863193	1.52704	0.983344	cerebral plasy
KHK	Wald ratio	1	0.138109	0.145523	0.342596	-0.645622	0.125306	0.77093	0.524336	1.13349	0.983344	cerebral plasy
GFRAL	Wald ratio	1	-0.260158	0.196665	0.185886	0.0764394	0.891136	1.62221	1.07944	2.4379	0.910193	cerebral plasy
WASF1	Wald ratio	1	0.483788	0.207831	0.0199229	-0.405867	0.854509	1.25147	0.666399	2.35022	0.983344	cerebral plasy
PROC	Wald ratio	1	0.224321	0.321524	0.485378	-3.22789	1.08658	0.342784	0.0396411	2.96413	0.983344	cerebral plasy
DOK2	Wald ratio	1	-1.07065	1.10063	0.330671	-1.26323	3.54901	3.13581	0.282739	34.7787	0.983344	cerebral plasy
UBAC1	Wald ratio	1	1.14289	1.22761	0.351861	-1.15328	0.851539	0.859958	0.315599	2.34325	0.985787	cerebral plasy
MTUS1	Wald ratio	1	-0.150872	0.511434	0.767995	-0.772654	1.63509	1.53913	0.461786	5.12993	0.983344	cerebral plasy
RNASEH2A	Wald ratio	1	0.431219	0.614221	0.482643	-0.0897757	0.128502	1.01955	0.914136	1.13712	0.983344	cerebral plasy
MDGA1	Wald ratio	1	0.0193632	0.0556831	0.728036	-0.258836	0.723653	1.26164	0.77195	2.06195	0.983344	cerebral plasy
ENPP2	Wald ratio	1	0.232409	0.250635	0.353781	-0.426834	0.67939	1.1346	0.652572	1.97267	0.983344	cerebral plasy
CDH5	Wald ratio	1	0.126278	0.2822	0.654532	-0.441272	0.513605	1.03683	0.643218	1.67131	0.985787	cerebral plasy
PON3	Wald ratio	1	0.0361667	0.243591	0.88197	-0.457379	1.18213	1.43674	0.632941	3.2613	0.983344	cerebral plasy
LUZP2	Wald ratio	1	0.362373	0.418241	0.386258	-2.36382	0.267973	0.350665	0.09406	1.30731	0.96839	cerebral plasy
TIMP2	Wald ratio	1	-1.04792	0.671376	0.118557	-0.900282	1.01655	1.05986	0.406455	2.76364	0.985787	cerebral plasy
HIP1R	Wald ratio	1	0.0581335	0.488987	0.905366	-1.19574	1.00276	0.908017	0.30248	2.72579	0.985787	cerebral plasy
FGFR2	Wald ratio	1	-0.096492	0.560841	0.863399	0.0353475	0.338893	1.20577	1.03598	1.40339	0.910193	cerebral plasy
APOE	Wald ratio	1	0.18712	0.077435	0.0156714	-2.60763	1.31313	0.523481	0.0737087	3.71778	0.983344	cerebral plasy
LY96	Wald ratio	1	-0.647254	1.00019	0.517549	-0.355076	0.277343	0.961879	0.70112	1.31962	0.985787	cerebral plasy
SERPINA7	Wald ratio	1	-0.0388663	0.161331	0.809625	-0.599626	0.388114	0.899644	0.549017	1.4742	0.983344	cerebral plasy
DBI	Wald ratio	1	-0.105756	0.251974	0.674698	-0.540847	2.58003	2.77206	0.582255	13.1975	0.983344	cerebral plasy
PAPPA	Wald ratio	1	1.01959	0.796141	0.200312	-2.59099	2.31691	0.871937	0.0749461	10.1443	0.985787	cerebral plasy
IGFBP4	Wald ratio	1	-0.137038	1.25201	0.912842	-0.61784	0.421837	0.906647	0.539108	1.52476	0.983344	cerebral plasy
RBP5	Wald ratio	1	-0.0980017	0.265224	0.711751	-0.658808	0.139224	0.771212	0.517468	1.14938	0.983344	cerebral plasy
CLEC1A	Wald ratio	1	-0.259792	0.20358	0.201914	-0.546762	1.27184	1.43697	0.578821	3.56741	0.983344	cerebral plasy
NAA80	Wald ratio	1	0.362539	0.463929	0.434536	-1.43192	0.43792	0.608353	0.23885	1.54948	0.983344	cerebral plasy
RLN2	Wald ratio	1	-0.497	0.477	0.297445	-1.0281	0.245303	0.676112	0.357687	1.27801	0.983344	cerebral plasy
DHRS4L2	Wald ratio	1	-0.391397	0.324847	0.228255	-0.218101	0.324224	1.05449	0.804044	1.38296	0.983344	cerebral plasy
GGH	Wald ratio	1	0.0530611	0.138348	0.701325	-0.167691	1.35644	1.8119	0.845616	3.88236	0.96839	cerebral plasy
TBC1D23	Wald ratio	1	0.594376	0.38881	0.126337	-0.587945	0.292516	0.862677	0.555467	1.33979	0.983344	cerebral plasy
CA12	Wald ratio	1	-0.147715	0.224607	0.510758	-6.22321	8.63136	3.33367	0.00198287	5604.7	0.985716	cerebral plasy
VEGFC	Wald ratio	1	1.20408	3.78943	0.750678	-0.94116	0.170057	0.680076	0.390175	1.18537	0.983344	cerebral plasy
EGFL7	Wald ratio	1	-0.385551	0.283474	0.1738	-0.184566	0.184823	1.00013	0.831465	1.20301	0.999776	cerebral plasy
GM2A	Wald ratio	1	0.00012848	0.094232	0.998912	-0.972193	0.689643	0.868251	0.378253	1.993	0.983865	cerebral plasy
CLEC1B	Wald ratio	1	-0.141275	0.423938	0.73895	-0.657333	0.759236	1.05227	0.518231	2.13664	0.985787	cerebral plasy
IFNGR1	Wald ratio	1	0.0509513	0.36137	0.887874	-0.91932	0.339455	0.748314	0.39879	1.40418	0.983344	cerebral plasy
MAMDC2	Wald ratio	1	-0.289933	0.321116	0.366584	-0.0526968	0.292699	1.1275	0.948668	1.34004	0.983344	cerebral plasy
VNN2	Wald ratio	1	0.120001	0.0881111	0.173221	-0.132781	0.0936358	0.980618	0.875657	1.09816	0.983865	cerebral plasy
MST1	Wald ratio	1	-0.0195725	0.0577593	0.734713	-1.81232	1.19437	0.7342	0.163275	3.30149	0.983344	cerebral plasy
FSTL3	Wald ratio	1	-0.308973	0.767013	0.687076	-1.45948	1.08206	0.828026	0.232357	2.95075	0.985787	cerebral plasy
ESAM	Wald ratio	1	-0.188711	0.648352	0.771003	-1.17783	1.02016	0.924191	0.307947	2.77363	0.985787	cerebral plasy
CPB1	Wald ratio	1	-0.078836	0.56071	0.888186	-0.137074	0.180237	1.02182	0.871906	1.1975	0.985787	cerebral plasy
LCP1	Wald ratio	1	0.0215815	0.0809465	0.789766	-0.589504	0.644464	1.02786	0.554603	1.90497	0.987851	cerebral plasy
TRIM58	Wald ratio	1	0.0274804	0.314788	0.930434	-1.18855	1.15371	0.982728	0.304662	3.16992	0.999776	cerebral plasy
TNFRSF13B	Wald ratio	1	-0.0174232	0.597515	0.976737	-1.76611	0.16089	0.448159	0.170998	1.17456	0.963898	cerebral plasy
LCAT	Wald ratio	1	-0.802608	0.491581	0.10253	-0.435936	1.52509	1.72387	0.646659	4.59553	0.983344	cerebral plasy
DKK4	Wald ratio	1	0.544575	0.50026	0.276338	-1.58221	2.06448	1.27269	0.20552	7.88119	0.985787	cerebral plasy
FUT1	Wald ratio	1	0.241133	0.930278	0.795477	-0.0819855	0.377512	1.15924	0.921285	1.45865	0.983344	cerebral plasy
OSCAR	Wald ratio	1	0.147763	0.117219	0.207461	-3.47725	1.62552	0.396189	0.0308922	5.08108	0.983344	cerebral plasy
BACH1	Wald ratio	1	-0.925863	1.30173	0.476925	-0.0875292	2.39585	3.17136	0.916192	10.9776	0.942495	cerebral plasy
ATG4A	Wald ratio	1	1.15416	0.633516	0.0684799	-0.634226	0.790471	1.08126	0.530346	2.20443	0.985787	cerebral plasy
COL4A1	Wald ratio	1	0.0781225	0.363443	0.829806	-0.0941631	0.119144	1.01257	0.910134	1.12653	0.985787	cerebral plasy
HDGF	Wald ratio	1	0.0124905	0.0544151	0.818449	-0.761192	0.967277	1.10854	0.467109	2.63077	0.985787	cerebral plasy
IQGAP2	Wald ratio	1	0.103042	0.440936	0.815226	-0.183919	0.153523	0.984917	0.832003	1.16593	0.985787	cerebral plasy
VSIG10	Wald ratio	1	-0.0151983	0.086082	0.859858	-0.865882	1.01508	1.07745	0.42068	2.75958	0.985787	cerebral plasy
AARSD1	Wald ratio	1	0.0745983	0.479837	0.876454	-0.811731	0.585999	0.893271	0.444089	1.79679	0.985716	cerebral plasy
MSTN	Wald ratio	1	-0.112866	0.356564	0.751595	-2.6507	0.317556	0.311433	0.0706019	1.37377	0.96839	cerebral plasy
LPCAT2	Wald ratio	1	-1.16657	0.757208	0.123409	-1.96471	0.874876	0.579889	0.140196	2.39858	0.983344	cerebral plasy
PLIN3	Wald ratio	1	-0.544918	0.724385	0.451901	-0.830326	0.961249	1.06765	0.435907	2.61496	0.985787	cerebral plasy
MCAM	Wald ratio	1	0.0654615	0.457035	0.886108	-0.4245	0.734429	1.16762	0.654097	2.08429	0.983344	cerebral plasy
GDF15	Wald ratio	1	0.154965	0.295645	0.600169	-0.638877	0.385225	0.880887	0.527885	1.46995	0.983344	cerebral plasy
FABP1	Wald ratio	1	-0.126826	0.261251	0.627352	-1.95559	1.68879	0.875117	0.141481	5.41295	0.985787	cerebral plasy
PAG1	Wald ratio	1	-0.133398	0.92969	0.885906	-0.314896	-0.00144131	0.853706	0.729865	0.99856	0.910193	cerebral plasy
SPINK4	Wald ratio	1	-0.158168	0.0799628	0.0479259	-3.18601	2.08974	0.578027	0.0413364	8.08284	0.983344	cerebral plasy
THPO	Wald ratio	1	-0.548134	1.34586	0.683806	-0.424403	0.209185	0.897979	0.65416	1.23267	0.983344	cerebral plasy
CPA2	Wald ratio	1	-0.107609	0.16163	0.505555	-3.69248	0.216173	0.175845	0.0249102	1.24132	0.946852	cerebral plasy
TNFRSF1A	Wald ratio	1	-1.73815	0.997105	0.0812988	-0.560088	1.81762	1.87529	0.571159	6.15716	0.983344	cerebral plasy
OPHN1	Wald ratio	1	0.628764	0.606557	0.299917	-0.356744	0.05103	0.858252	0.699952	1.05235	0.96839	cerebral plasy
NID2	Wald ratio	1	-0.152857	0.104024	0.141714	-1.82941	2.36255	1.30548	0.160508	10.618	0.985787	cerebral plasy
CPM	Wald ratio	1	0.26657	1.06938	0.803148	-1.06114	0.42247	0.726631	0.34606	1.52573	0.983344	cerebral plasy
CD83	Wald ratio	1	-0.319336	0.378473	0.39881	-1.07945	0.944054	0.934541	0.339781	2.57038	0.985787	cerebral plasy
FAM13A	Wald ratio	1	-0.0676997	0.516201	0.895657	-1.03569	0.137349	0.638158	0.354982	1.14723	0.96839	cerebral plasy
ITGA6	Wald ratio	1	-0.449169	0.299244	0.133352	-2.0746	0.898558	0.555425	0.125606	2.45606	0.983344	cerebral plasy
SNX9	Wald ratio	1	-0.588023	0.758459	0.438171	-2.81604	1.78735	0.597892	0.0598425	5.9736	0.983344	cerebral plasy
DSG4	Wald ratio	1	-0.514345	1.17433	0.661395	-0.990417	1.82019	1.5142	0.371422	6.17304	0.983344	cerebral plasy
SEMA4D	Wald ratio	1	0.414887	0.716992	0.562826	-2.09027	1.01664	0.584608	0.123653	2.76391	0.983344	cerebral plasy
CTRL	Wald ratio	1	-0.536814	0.792581	0.498216	-0.811151	0.797296	0.993097	0.444346	2.21953	0.999776	cerebral plasy
CRIP2	Wald ratio	1	-0.00692732	0.410318	0.98653	-1.00072	1.86329	1.53923	0.367614	6.44493	0.983344	cerebral plasy
TPPP3	Wald ratio	1	0.431285	0.730616	0.554987	-0.30923	0.635534	1.17722	0.734012	1.88803	0.983344	cerebral plasy
NCR1	Wald ratio	1	0.163152	0.241011	0.49844	0.010593	0.326887	1.18381	1.01065	1.38665	0.910193	cerebral plasy
SFTPD	Wald ratio	1	0.16874	0.0806873	0.0365026	-0.619442	0.0347307	0.746503	0.538245	1.03534	0.946852	cerebral plasy
TLR1	Wald ratio	1	-0.292356	0.166881	0.0797939	-1.60169	0.574915	0.598464	0.201555	1.77698	0.983344	cerebral plasy
YOD1	Wald ratio	1	-0.513389	0.555257	0.355176	-0.89178	0.929358	1.01897	0.409925	2.53288	0.995672	cerebral plasy
FES	Wald ratio	1	0.018789	0.464576	0.96774	-0.632838	0.153709	0.78697	0.531082	1.16615	0.983344	cerebral plasy
SCARA5	Wald ratio	1	-0.239565	0.20065	0.232499	-0.184749	0.0153919	0.918807	0.831313	1.01551	0.950438	cerebral plasy
KLK12	Wald ratio	1	-0.0846787	0.0510564	0.0972102	-1.94776	2.2049	1.1372	0.142592	9.06937	0.985787	cerebral plasy
TIGAR	Wald ratio	1	0.128569	1.05935	0.903401	-0.204899	0.355701	1.07832	0.81473	1.42718	0.983344	cerebral plasy
UROD	Wald ratio	1	0.0754014	0.14301	0.598023	-0.2075	0.0955298	0.945553	0.812613	1.10024	0.983344	cerebral plasy
FCAR	Wald ratio	1	-0.0559852	0.0773035	0.468927	-2.0585	0.68161	0.502356	0.127645	1.97706	0.983344	cerebral plasy
VCAM1	Wald ratio	1	-0.688447	0.699009	0.324678	-0.218923	0.168515	0.975111	0.803384	1.18355	0.985787	cerebral plasy
CA6	Wald ratio	1	-0.0252037	0.0988363	0.798719	-0.525574	0.610265	1.04325	0.591216	1.84092	0.985787	cerebral plasy
PEAR1	Wald ratio	1	0.0423452	0.289755	0.88381	-0.652988	0.737408	1.04311	0.520488	2.09051	0.985787	cerebral plasy
PCOLCE	Wald ratio	1	0.0422103	0.354693	0.905271	-1.38062	1.40179	1.01064	0.251424	4.06246	0.999776	cerebral plasy
FGR	Wald ratio	1	0.0105862	0.709797	0.9881	-0.162594	0.210792	1.02439	0.849937	1.23466	0.985787	cerebral plasy
SCN4B	Wald ratio	1	0.024099	0.0952513	0.800265	-1.05879	0.656338	0.817729	0.346877	1.92772	0.983344	cerebral plasy
RABEPK	Wald ratio	1	-0.201224	0.437532	0.645583	-1.56073	1.00997	0.759286	0.209983	2.74553	0.983344	cerebral plasy
CCL21	Wald ratio	1	-0.275377	0.655792	0.674547	-0.744999	2.41216	2.30155	0.474735	11.1581	0.983344	cerebral plasy
POMC	Wald ratio	1	0.833583	0.805399	0.300672	-0.35698	0.892847	1.30726	0.699786	2.44207	0.983344	cerebral plasy
GSTP1	Wald ratio	1	0.267933	0.318833	0.40071	-1.64896	1.89862	1.13296	0.19225	6.67667	0.985787	cerebral plasy
SLMAP	Wald ratio	1	0.124831	0.904994	0.890291	-2.08105	0.831277	0.535321	0.124799	2.29625	0.983344	cerebral plasy
GNPDA1	Wald ratio	1	-0.624889	0.742942	0.400291	-0.166094	0.196604	1.01537	0.846967	1.21726	0.985787	cerebral plasy
OBP2B	Wald ratio	1	0.0152548	0.0925249	0.869044	-1.42811	1.04961	0.827581	0.239762	2.85654	0.985787	cerebral plasy
CCL7	Wald ratio	1	-0.189249	0.632072	0.764627	-0.32367	0.333675	1.00501	0.723489	1.39609	0.999776	cerebral plasy
SMOC2	Wald ratio	1	0.00500241	0.16769	0.976202	-1.2196	1.00348	0.897575	0.295348	2.72777	0.985787	cerebral plasy
VSTM2L	Wald ratio	1	-0.108059	0.567114	0.848885	-1.44333	-0.0423731	0.475755	0.23614	0.958512	0.910193	cerebral plasy
TGM2	Wald ratio	1	-0.742853	0.357388	0.0376575	-0.26141	0.621458	1.19725	0.769965	1.86164	0.983344	cerebral plasy
CAMKK1	Wald ratio	1	0.180024	0.225222	0.424106	-0.150135	0.968397	1.50551	0.860592	2.63372	0.981413	cerebral plasy
AHNAK2	Wald ratio	1	0.409131	0.28534	0.151618	-0.348004	0.345488	0.998743	0.706096	1.41268	0.999776	cerebral plasy
NELL1	Wald ratio	1	-0.00125771	0.176911	0.994328	-1.71897	3.19414	2.09087	0.17925	24.3891	0.983344	cerebral plasy
MTSS1	Wald ratio	1	0.737581	1.25334	0.556203	-0.59145	0.950117	1.19642	0.553524	2.58601	0.983344	cerebral plasy
PLXNB3	Wald ratio	1	0.179333	0.393257	0.648375	-0.346925	0.913063	1.3272	0.706859	2.49194	0.983344	cerebral plasy
TIE1	Wald ratio	1	0.283069	0.321425	0.378497	-1.31392	0.656055	0.719693	0.268765	1.92717	0.983344	cerebral plasy
ADAMTS4	Wald ratio	1	-0.328931	0.502544	0.512769	-1.22951	0.082876	0.563652	0.292435	1.08641	0.946852	cerebral plasy
CSF1	Wald ratio	1	-0.573318	0.334793	0.0868127	-1.73816	0.315101	0.490894	0.175844	1.3704	0.983344	cerebral plasy
ITIH5	Wald ratio	1	-0.711527	0.52379	0.17433	-0.637813	3.36701	3.91414	0.528447	28.9916	0.983344	cerebral plasy
BCR	Wald ratio	1	1.3646	1.02164	0.181649	-0.354009	0.679383	1.17667	0.701869	1.97266	0.983344	cerebral plasy
ACY3	Wald ratio	1	0.162687	0.26362	0.537152	-0.6341	0.896648	1.14028	0.530412	2.45137	0.983865	cerebral plasy
SORT1	Wald ratio	1	0.131274	0.390497	0.736742	-1.19223	2.82435	2.26157	0.303543	16.85	0.983344	cerebral plasy
NBN	Wald ratio	1	0.816057	1.02464	0.425779	-0.793585	4.18192	5.44211	0.452221	65.4914	0.983344	cerebral plasy
LDLR	Wald ratio	1	1.69417	1.26926	0.181953	-0.168242	1.0824	1.57945	0.845149	2.95175	0.981413	cerebral plasy
WARS	Wald ratio	1	0.457078	0.319041	0.151954	-0.511202	0.296689	0.898295	0.599774	1.3454	0.983344	cerebral plasy
ICAM3	Wald ratio	1	-0.107257	0.206095	0.602768	-2.10383	3.02372	1.58399	0.121989	20.5677	0.983344	cerebral plasy
MYBPC2	Wald ratio	1	0.459948	1.30805	0.725116	-0.374727	0.483688	1.05599	0.687477	1.62205	0.985787	cerebral plasy
PGLYRP4	Wald ratio	1	0.0544804	0.218983	0.803525	-0.300667	0.370472	1.03552	0.740324	1.44842	0.985787	cerebral plasy
CTBS	Wald ratio	1	0.0349028	0.171209	0.838462	-0.541995	0.512554	0.985387	0.581587	1.66955	0.992979	cerebral plasy
LYZL2	Wald ratio	1	-0.0147206	0.269018	0.956362	-5.26177	0.276897	0.0827083	0.00518613	1.31903	0.946852	cerebral plasy
TARBP2	Wald ratio	1	-2.49243	1.41292	0.0777277	-1.03193	2.8155	2.43949	0.35632	16.7016	0.983344	cerebral plasy
PIBF1	Wald ratio	1	0.891788	0.981487	0.363557	-0.224434	0.0820542	0.931285	0.798969	1.08551	0.983344	cerebral plasy
MANSC4	Wald ratio	1	-0.0711897	0.0781857	0.362548	-0.148815	0.355235	1.10872	0.861728	1.42652	0.983344	cerebral plasy
IDUA	Wald ratio	1	0.10321	0.128584	0.422169	-0.772211	0.265856	0.77633	0.46199	1.30455	0.983344	cerebral plasy
KYNU	Wald ratio	1	-0.253178	0.264813	0.339041	-0.158179	0.162446	1.00214	0.853697	1.17638	0.999776	cerebral plasy
GASK1A	Wald ratio	1	0.00213353	0.081792	0.97919	-0.73544	2.34473	2.2359	0.479294	10.4304	0.983344	cerebral plasy
CCL20	Wald ratio	1	0.804643	0.785756	0.305819	-1.12148	0.27408	0.65462	0.325797	1.31532	0.983344	cerebral plasy
SCLY	Wald ratio	1	-0.423701	0.35601	0.233993	-3.57124	1.87679	0.428603	0.0281211	6.53248	0.983344	cerebral plasy
CD74	Wald ratio	1	-0.847224	1.3898	0.542126	-0.520835	3.13043	3.68694	0.594024	22.8838	0.983344	cerebral plasy
SLC27A4	Wald ratio	1	1.3048	0.931445	0.161265	-0.237272	0.259209	1.01103	0.788777	1.2959	0.987851	cerebral plasy
OSMR	Wald ratio	1	0.0109687	0.126653	0.930986	-2.66065	1.6635	0.607396	0.0699028	5.27775	0.983344	cerebral plasy
OTOA	Wald ratio	1	-0.498574	1.1031	0.651286	-0.191263	0.240601	1.02498	0.825915	1.27201	0.985787	cerebral plasy
FCRL2	Wald ratio	1	0.0246685	0.110169	0.822824	-0.335263	0.564923	1.12168	0.71515	1.75931	0.983344	cerebral plasy
GPIHBP1	Wald ratio	1	0.11483	0.229639	0.617044	-0.32908	0.170873	0.923944	0.719586	1.18634	0.983344	cerebral plasy
SDK2	Wald ratio	1	-0.0791033	0.127539	0.535107	-0.309505	0.160562	0.928234	0.73381	1.17417	0.983344	cerebral plasy
CTSC	Wald ratio	1	-0.0744715	0.119915	0.534576	-0.189022	1.31565	1.75649	0.827768	3.72719	0.96839	cerebral plasy
CNPY4	Wald ratio	1	0.563317	0.383846	0.142224	-0.646231	0.0773344	0.752429	0.524017	1.0804	0.96839	cerebral plasy
DPT	Wald ratio	1	-0.284448	0.184583	0.123309	-0.186219	0.192134	1.00296	0.830091	1.21183	0.999776	cerebral plasy
FCN2	Wald ratio	1	0.00295716	0.0965187	0.975558	-0.663087	0.984403	1.17428	0.515258	2.67621	0.983344	cerebral plasy
REG3A	Wald ratio	1	0.160658	0.420278	0.702265	-0.356584	0.869872	1.29259	0.700064	2.38661	0.983344	cerebral plasy
MUC13	Wald ratio	1	0.256644	0.312871	0.412053	-0.592444	0.726106	1.06911	0.552974	2.06702	0.985787	cerebral plasy
NUB1	Wald ratio	1	0.0668311	0.336365	0.842508	-0.67508	0.645021	0.985083	0.509116	1.90603	0.995415	cerebral plasy
MDM1	Wald ratio	1	-0.0150297	0.33676	0.964402	-1.81788	-0.0155879	0.399823	0.16237	0.984533	0.910193	cerebral plasy
ADH4	Wald ratio	1	-0.916733	0.459768	0.0461626	-0.722687	0.786164	1.03225	0.485446	2.19496	0.987851	cerebral plasy
CPA1	Wald ratio	1	0.0317385	0.384911	0.934284	-0.4818	0.227593	0.880643	0.617671	1.25557	0.983344	cerebral plasy
CEACAM16	Wald ratio	1	-0.127103	0.180968	0.482459	-0.261548	1.30726	1.68684	0.769859	3.69604	0.983344	cerebral plasy
EIF2AK2	Wald ratio	1	0.522857	0.400206	0.191393	-0.406997	0.170872	0.888641	0.665646	1.18634	0.983344	cerebral plasy
LGALS9	Wald ratio	1	-0.118062	0.147416	0.423201	-0.438328	0.465578	1.01372	0.645114	1.59293	0.991585	cerebral plasy
TRIM5	Wald ratio	1	0.013625	0.230588	0.952882	-0.395546	0.513976	1.061	0.673312	1.67192	0.985787	cerebral plasy
GRHPR	Wald ratio	1	0.0592148	0.232021	0.798558	-1.1771	0.462876	0.699696	0.308173	1.58864	0.983344	cerebral plasy
LSP1	Wald ratio	1	-0.35711	0.41836	0.39333	-2.48132	1.58909	0.640108	0.0836324	4.89927	0.983344	cerebral plasy
FNTA	Wald ratio	1	-0.446119	1.03837	0.667462	-1.37197	1.12923	0.885708	0.253607	3.09328	0.985787	cerebral plasy
TNFRSF1B	Wald ratio	1	-0.121368	0.638062	0.849142	-1.1636	0.981719	0.913071	0.312359	2.66904	0.985787	cerebral plasy
RNF43	Wald ratio	1	-0.0909421	0.547276	0.868021	-0.872265	0.174913	0.705622	0.418004	1.19114	0.983344	cerebral plasy
TFF1	Wald ratio	1	-0.348676	0.267137	0.191814	-0.170198	0.525907	1.19465	0.843498	1.69199	0.983344	cerebral plasy
RELT	Wald ratio	1	0.177855	0.177578	0.316556	-0.715818	1.56775	1.53107	0.488792	4.79587	0.983344	cerebral plasy
JAM3	Wald ratio	1	0.425968	0.582544	0.464644	-3.29473	1.15074	0.342326	0.0370782	3.16055	0.983344	cerebral plasy
RRM2	Wald ratio	1	-1.07199	1.13405	0.344517	-0.00789656	1.283	1.89185	0.992135	3.60746	0.910193	cerebral plasy
MEP1A	Wald ratio	1	0.637553	0.329311	0.0528651	-0.742255	-0.0817873	0.66231	0.476039	0.921468	0.910193	cerebral plasy
FCAMR	Wald ratio	1	-0.412021	0.168487	0.0144682	-1.12484	2.59741	2.08817	0.324705	13.4289	0.983344	cerebral plasy
DEFB4A_DEFB4B	Wald ratio	1	0.736287	0.949553	0.438101	-0.976505	0.142507	0.659021	0.376625	1.15316	0.96839	cerebral plasy
SEZ6L	Wald ratio	1	-0.416999	0.285462	0.144074	-0.859577	0.680325	0.914273	0.423341	1.97452	0.985787	cerebral plasy
BCAM	Wald ratio	1	-0.089626	0.392832	0.819527	-0.178868	0.515557	1.18334	0.836216	1.67457	0.983344	cerebral plasy
PRELP	Wald ratio	1	0.168344	0.177149	0.341962	-0.272327	0.169772	0.950015	0.761605	1.18503	0.983344	cerebral plasy
CCL14	Wald ratio	1	-0.0512772	0.11278	0.64935	-0.742519	1.80311	1.69944	0.475913	6.06852	0.983344	cerebral plasy
LGALS3BP	Wald ratio	1	0.530298	0.649396	0.414157	-0.807539	0.176091	0.729261	0.445954	1.19255	0.983344	cerebral plasy
PGLYRP1	Wald ratio	1	-0.315724	0.250926	0.208307	-0.626486	0.0481582	0.748889	0.534466	1.04934	0.946852	cerebral plasy
ADGRD1	Wald ratio	1	-0.289164	0.172103	0.0929226	-0.808417	1.06912	1.13923	0.445563	2.9128	0.985787	cerebral plasy
MEGF11	Wald ratio	1	0.130349	0.478962	0.785508	-1.68543	1.1372	0.760246	0.185365	3.11803	0.983344	cerebral plasy
WASHC3	Wald ratio	1	-0.274113	0.720058	0.70344	-1.22058	0.650353	0.751928	0.295058	1.91622	0.983344	cerebral plasy
GZMH	Wald ratio	1	-0.285114	0.477279	0.550258	-1.31075	2.02539	1.42949	0.269617	7.57903	0.983344	cerebral plasy
FASLG	Wald ratio	1	0.357316	0.851056	0.674594	-0.431767	1.39794	1.62107	0.649361	4.04686	0.983344	cerebral plasy
CRACR2A	Wald ratio	1	0.483088	0.466763	0.30068	-2.2345	4.50329	3.10928	0.107045	90.3133	0.983344	cerebral plasy
TRIM21	Wald ratio	1	1.13439	1.71882	0.509266	-2.46282	2.27239	0.909174	0.085194	9.70254	0.987851	cerebral plasy
LYSMD3	Wald ratio	1	-0.0952184	1.20796	0.937171	-2.90147	1.80895	0.579112	0.0549422	6.10406	0.983344	cerebral plasy
FKBP4	Wald ratio	1	-0.546259	1.20164	0.649401	-0.553579	0.544585	0.995513	0.574889	1.72389	0.999776	cerebral plasy
DCC	Wald ratio	1	-0.00449695	0.280144	0.987193	-0.44217	0.111313	0.84753	0.642641	1.11774	0.983344	cerebral plasy
IFI30	Wald ratio	1	-0.165429	0.141194	0.241343	-0.516983	2.44663	2.62432	0.596317	11.5493	0.983344	cerebral plasy
OMG	Wald ratio	1	0.964823	0.756023	0.201891	-0.490289	0.413194	0.962186	0.61245	1.51164	0.985787	cerebral plasy
LGALS8	Wald ratio	1	-0.0385473	0.23048	0.867175	-3.986	1.07724	0.233546	0.018574	2.93656	0.983344	cerebral plasy
EPGN	Wald ratio	1	-1.45438	1.29164	0.260169	-0.626402	0.907389	1.15084	0.534511	2.47784	0.983344	cerebral plasy
S100A4	Wald ratio	1	0.140493	0.391273	0.719545	-2.62851	1.34298	0.525836	0.0721859	3.83043	0.983344	cerebral plasy
DOC2B	Wald ratio	1	-0.642767	1.01313	0.525798	-0.522822	0.599977	1.03933	0.592845	1.82208	0.985787	cerebral plasy
CLEC3B	Wald ratio	1	0.0385779	0.286428	0.89286	0.0128736	0.55422	1.32783	1.01296	1.74058	0.910193	cerebral plasy
CR1	Wald ratio	1	0.283547	0.138099	0.0400512	-0.233681	0.26519	1.01588	0.791614	1.30368	0.985787	cerebral plasy
IL12B	Wald ratio	1	0.0157547	0.127263	0.901476	-0.782523	2.06756	1.90126	0.457251	7.90552	0.983344	cerebral plasy
NHLRC3	Wald ratio	1	0.642519	0.727062	0.376848	-0.652225	-0.0220969	0.713794	0.520886	0.978145	0.910193	cerebral plasy
FN1	Wald ratio	1	-0.337161	0.160747	0.0359525	-0.33861	0.543722	1.108	0.71276	1.72241	0.983344	cerebral plasy
CD36	Wald ratio	1	0.102556	0.225085	0.648654	-1.59281	1.95944	1.2012	0.203354	7.09536	0.985787	cerebral plasy
RBPMS2	Wald ratio	1	0.183317	0.906185	0.839686	-0.921757	0.690728	0.890908	0.397819	1.99517	0.985787	cerebral plasy
GALNT5	Wald ratio	1	-0.115514	0.411348	0.778849	-0.4235	0.114878	0.857006	0.654751	1.12174	0.983344	cerebral plasy
ADAMTS8	Wald ratio	1	-0.154311	0.137341	0.261201	-0.556837	0.481586	0.963073	0.573018	1.61864	0.985787	cerebral plasy
SDC4	Wald ratio	1	-0.0376256	0.264904	0.887052	-2.35479	1.31229	0.593779	0.0949139	3.71467	0.983344	cerebral plasy
SYAP1	Wald ratio	1	-0.521248	0.935478	0.577391	-0.11857	0.384385	1.14214	0.88819	1.46871	0.983344	cerebral plasy
LAIR1	Wald ratio	1	0.132908	0.128305	0.300261	-0.259879	0.120938	0.932888	0.771145	1.12855	0.983344	cerebral plasy
SERPINA12	Wald ratio	1	-0.0694704	0.0971471	0.474544	-1.47863	1.81318	1.18208	0.227949	6.1299	0.985787	cerebral plasy
MYOM3	Wald ratio	1	0.167273	0.839747	0.842111	-0.294192	0.601911	1.16633	0.745133	1.8256	0.983344	cerebral plasy
SULT2A1	Wald ratio	1	0.153859	0.228598	0.50091	-0.28794	2.58034	3.14622	0.749806	13.2017	0.96839	cerebral plasy
TINAGL1	Wald ratio	1	1.1462	0.731705	0.117236	-0.688506	0.774583	1.04398	0.502326	2.16969	0.985787	cerebral plasy
HSPG2	Wald ratio	1	0.0430387	0.373237	0.908198	-0.271293	0.396603	1.06466	0.762393	1.48677	0.983344	cerebral plasy
CHRDL1	Wald ratio	1	0.0626549	0.170382	0.713072	-0.293087	0.282957	0.994948	0.745957	1.32705	0.999776	cerebral plasy
STAB2	Wald ratio	1	-0.00506495	0.14695	0.972505	-0.580317	0.0936645	0.784016	0.559721	1.09819	0.983344	cerebral plasy
DKK3	Wald ratio	1	-0.243326	0.171934	0.157001	-1.04533	1.21663	1.08943	0.351577	3.3758	0.985787	cerebral plasy
F2	Wald ratio	1	0.0856534	0.577031	0.881997	-0.303218	0.349658	1.02349	0.738438	1.41858	0.985787	cerebral plasy
IGF2R	Wald ratio	1	0.0232201	0.16655	0.88912	-3.60728	1.01847	0.274061	0.0271256	2.76894	0.983344	cerebral plasy
PLA2G1B	Wald ratio	1	-1.29441	1.18004	0.272676	-2.05052	0.783751	0.530793	0.128668	2.18967	0.983344	cerebral plasy
WFDC2	Wald ratio	1	-0.633383	0.723027	0.381022	-0.264339	0.428771	1.08569	0.767713	1.53537	0.983344	cerebral plasy
CD38	Wald ratio	1	0.0822158	0.176814	0.641942	-2.14905	-0.325278	0.290207	0.116595	0.722326	0.910193	cerebral plasy
COLEC12	Wald ratio	1	-1.23716	0.465247	0.00783376	-0.981364	0.106217	0.645601	0.374799	1.11206	0.967256	cerebral plasy
ENO1	Wald ratio	1	-0.437574	0.277444	0.114759	-0.233774	0.171108	0.969153	0.791541	1.18662	0.985787	cerebral plasy
CA5A	Wald ratio	1	-0.0313329	0.103286	0.761616	-0.453233	0.304176	0.928181	0.63557	1.35551	0.983344	cerebral plasy
FETUB	Wald ratio	1	-0.0745285	0.193217	0.6997	-1.14864	4.08599	4.34348	0.317069	59.5007	0.983344	cerebral plasy
CC2D1A	Wald ratio	1	1.46868	1.33536	0.271405	-0.953916	2.99251	2.77124	0.38523	19.9356	0.983344	cerebral plasy
GAL	Wald ratio	1	1.01929	1.00674	0.311313	-0.104122	0.832258	1.43917	0.901116	2.2985	0.96839	cerebral plasy
PADI4	Wald ratio	1	0.364068	0.238872	0.127481	-0.520803	1.73992	1.83962	0.594043	5.69689	0.983344	cerebral plasy
NPL	Wald ratio	1	0.609559	0.576715	0.290535	-0.121771	0.474225	1.19271	0.885351	1.60677	0.983344	cerebral plasy
MGMT	Wald ratio	1	0.176227	0.15204	0.246423	-1.96504	1.18931	0.678503	0.14015	3.28481	0.983344	cerebral plasy
CEP20	Wald ratio	1	-0.387866	0.804681	0.629797	-0.0975611	0.662295	1.32627	0.907047	1.93924	0.96839	cerebral plasy
COCH	Wald ratio	1	0.282367	0.193841	0.145201	-0.42255	0.45648	1.01711	0.655373	1.57851	0.987851	cerebral plasy
IL5RA	Wald ratio	1	0.0169649	0.224242	0.939694	-0.696196	0.285391	0.81432	0.498478	1.33028	0.983344	cerebral plasy
NUDT16	Wald ratio	1	-0.205402	0.250405	0.412056	-0.123684	0.645987	1.29842	0.883659	1.90787	0.983344	cerebral plasy
VSIR	Wald ratio	1	0.261151	0.196345	0.183497	-1.12768	0.757234	0.830919	0.323783	2.13237	0.983344	cerebral plasy
RAB44	Wald ratio	1	-0.185223	0.480846	0.700087	-0.280414	0.487377	1.10903	0.755471	1.62804	0.983344	cerebral plasy
TF	Wald ratio	1	0.103481	0.195865	0.59727	-0.226663	0.94717	1.43369	0.79719	2.5784	0.983344	cerebral plasy
SERPINA5	Wald ratio	1	0.360254	0.299447	0.228952	-0.339828	0.38095	1.02077	0.711893	1.46367	0.985787	cerebral plasy
TNFSF12	Wald ratio	1	0.020561	0.183872	0.910964	-0.235513	0.502542	1.14284	0.790165	1.65292	0.983344	cerebral plasy
CPXM1	Wald ratio	1	0.133514	0.188279	0.478244	-1.28401	0.721233	0.754735	0.276924	2.05697	0.983344	cerebral plasy
RALB	Wald ratio	1	-0.281389	0.511542	0.582265	-1.16863	2.09315	1.58766	0.310793	8.11042	0.983344	cerebral plasy
FAM172A	Wald ratio	1	0.462261	0.832086	0.578522	-1.16245	0.15487	0.604236	0.312719	1.16751	0.96839	cerebral plasy
MTHFD2	Wald ratio	1	-0.50379	0.336051	0.133835	-0.387603	0.399918	1.00618	0.678682	1.4917	0.999776	cerebral plasy
SH2D1A	Wald ratio	1	0.00615751	0.200898	0.975549	-1.31572	1.18449	0.936492	0.268281	3.26903	0.985787	cerebral plasy
RTN4IP1	Wald ratio	1	-0.0656139	0.63781	0.918063	-0.17706	0.0943585	0.959492	0.837729	1.09895	0.983344	cerebral plasy
KLK1	Wald ratio	1	-0.0413509	0.0692395	0.550363	-0.139922	0.673667	1.30587	0.869426	1.96142	0.983344	cerebral plasy
GALNT2	Wald ratio	1	0.266872	0.207548	0.198501	-0.559558	0.595766	1.01827	0.571461	1.81442	0.99082	cerebral plasy
CD8A	Wald ratio	1	0.0181041	0.294726	0.951019	-0.862482	1.04119	1.09347	0.422113	2.83257	0.985787	cerebral plasy
CDKN1A	Wald ratio	1	0.0893518	0.485629	0.85402	-0.843726	2.15002	1.92158	0.430105	8.58501	0.983344	cerebral plasy
HSPA2	Wald ratio	1	0.653146	0.76371	0.392425	-0.379223	0.256267	0.940374	0.684393	1.2921	0.983344	cerebral plasy
GCNT1	Wald ratio	1	-0.0614777	0.162115	0.704522	-0.201003	0.335109	1.06935	0.81791	1.39809	0.983344	cerebral plasy
MMP1	Wald ratio	1	0.0670527	0.136763	0.623934	-0.638302	0.499155	0.932792	0.528189	1.64733	0.985787	cerebral plasy
S100A12	Wald ratio	1	-0.0695733	0.290168	0.810509	-0.125993	0.0818983	0.978194	0.881621	1.08535	0.983344	cerebral plasy
APOBR	Wald ratio	1	-0.0220471	0.0530334	0.677613	-1.36636	1.18773	0.914558	0.255034	3.27963	0.985787	cerebral plasy
CSPG4	Wald ratio	1	-0.0893139	0.651554	0.890969	-1.93187	0.571117	0.506426	0.144877	1.77024	0.983344	cerebral plasy
LTBP2	Wald ratio	1	-0.680377	0.638518	0.286624	-0.258421	0.52803	1.14431	0.77227	1.69559	0.983344	cerebral plasy
CASP7	Wald ratio	1	0.134804	0.200625	0.501633	-0.578827	0.44534	0.935435	0.560556	1.56102	0.985787	cerebral plasy
PECR	Wald ratio	1	-0.0667432	0.261267	0.798368	-0.598334	0.398488	0.904907	0.549727	1.48957	0.983344	cerebral plasy
ADGRE2	Wald ratio	1	-0.0999228	0.254291	0.694359	-2.07427	2.04998	0.987928	0.125648	7.76773	0.999776	cerebral plasy
RANBP1	Wald ratio	1	-0.0121454	1.0521	0.990789	-0.0580979	0.248277	1.09976	0.943558	1.28182	0.983344	cerebral plasy
VSTM1	Wald ratio	1	0.0950896	0.0781569	0.223737	-0.299872	0.646525	1.18925	0.740913	1.9089	0.983344	cerebral plasy
CD2AP	Wald ratio	1	0.173326	0.241428	0.472805	-2.005	3.59094	2.20994	0.13466	36.2681	0.983344	cerebral plasy
LAT	Wald ratio	1	0.792967	1.42754	0.578567	-0.284413	0.259304	0.987524	0.752456	1.29603	0.987851	cerebral plasy
NPHS1	Wald ratio	1	-0.0125544	0.138703	0.92788	-0.593438	0.0382992	0.757623	0.552425	1.03904	0.946852	cerebral plasy
SCARF1	Wald ratio	1	-0.277569	0.161157	0.0850063	-2.47596	9.19722	28.8074	0.084082	9869.7	0.983344	cerebral plasy
HEPACAM2	Wald ratio	1	3.36063	2.97785	0.259091	-0.708195	1.40354	1.41577	0.492532	4.06958	0.983344	cerebral plasy
CKMT1A_CKMT1B	Wald ratio	1	0.347672	0.538708	0.51868	-0.348567	0.609941	1.13961	0.705699	1.84032	0.983344	cerebral plasy
POSTN	Wald ratio	1	0.130687	0.244517	0.593016	-0.242057	0.242282	1.00011	0.785011	1.27415	0.999776	cerebral plasy
TCN2	Wald ratio	1	0.000112409	0.123556	0.999274	-2.18117	0.942575	0.538323	0.11291	2.56658	0.983344	cerebral plasy
HCLS1	Wald ratio	1	-0.619297	0.796873	0.437065	-1.5895	0.323424	0.530977	0.204028	1.38185	0.983344	cerebral plasy
TMPRSS11D	Wald ratio	1	-0.633037	0.48799	0.194551	-0.26427	0.122961	0.931784	0.767766	1.13084	0.983344	cerebral plasy
CCL16	Wald ratio	1	-0.0706547	0.0987835	0.474456	-1.34938	0.529768	0.66378	0.259402	1.69854	0.983344	cerebral plasy
CEACAM19	Wald ratio	1	-0.409805	0.479374	0.39262	-0.928648	2.32888	2.01399	0.395088	10.2665	0.983344	cerebral plasy
EIF5	Wald ratio	1	0.700118	0.831003	0.399509	-2.41289	0.826807	0.452467	0.0895564	2.28601	0.983344	cerebral plasy
LRIG3	Wald ratio	1	-0.79304	0.826452	0.337271	-0.54477	0.991198	1.25009	0.579975	2.69446	0.983344	cerebral plasy
RSPO3	Wald ratio	1	0.223214	0.391829	0.5689	-0.315047	0.202923	0.945481	0.729755	1.22498	0.983344	cerebral plasy
COMT	Wald ratio	1	-0.0560617	0.132135	0.671365	-5.26765	1.31694	0.138712	0.00515571	3.732	0.983344	cerebral plasy
CD2	Wald ratio	1	-1.97535	1.67974	0.239601	-0.363172	0.0448493	0.852859	0.695467	1.04587	0.96839	cerebral plasy
KLK10	Wald ratio	1	-0.159162	0.104087	0.126235	-0.455594	0.161325	0.863178	0.634071	1.17507	0.983344	cerebral plasy
KLK4	Wald ratio	1	-0.147134	0.157377	0.349832	-0.242284	0.0886086	0.92604	0.784833	1.09265	0.983344	cerebral plasy
FUT8	Wald ratio	1	-0.0768378	0.0844114	0.362676	-0.778396	0.458017	0.851982	0.459142	1.58094	0.983344	cerebral plasy
SCGB3A2	Wald ratio	1	-0.160189	0.315412	0.611542	-0.798265	-0.127724	0.629396	0.450109	0.880096	0.910193	cerebral plasy
CFP	Wald ratio	1	-0.462994	0.171056	0.00679604	-0.639159	0.612046	0.986535	0.527736	1.8442	0.995672	cerebral plasy
VSIG2	Wald ratio	1	-0.0135564	0.319185	0.966122	-3.36589	1.54375	0.402094	0.0345313	4.68212	0.983344	cerebral plasy
HDGFL2	Wald ratio	1	-0.911069	1.25246	0.466966	-1.88173	0.939067	0.62417	0.152326	2.55759	0.983344	cerebral plasy
TST	Wald ratio	1	-0.471332	0.719591	0.512468	-0.857822	0.0409267	0.664681	0.424085	1.04178	0.946852	cerebral plasy
TNFSF14	Wald ratio	1	-0.408448	0.229273	0.0748319	0.355456	3.26651	6.11646	1.42683	26.2197	0.910193	cerebral plasy
CDH2	Wald ratio	1	1.81098	0.742616	0.0147421	-6.35408	1.52781	0.0895342	0.00173963	4.60809	0.983344	cerebral plasy
MAP2	Wald ratio	1	-2.41313	2.01069	0.23008	-0.964118	0.241746	0.696849	0.381319	1.27347	0.983344	cerebral plasy
MFAP4	Wald ratio	1	-0.361186	0.307618	0.240341	-0.377572	1.45979	1.71791	0.685524	4.30506	0.983344	cerebral plasy
MAP4K5	Wald ratio	1	0.541109	0.468715	0.248315	-2.37252	1.33572	0.595473	0.0932456	3.80273	0.983344	cerebral plasy
CXCL8	Wald ratio	1	-0.518399	0.945979	0.58369	-2.31748	1.93006	0.823898	0.0985217	6.88993	0.985787	cerebral plasy
GRPEL1	Wald ratio	1	-0.193709	1.08356	0.858117	-0.519463	0.990602	1.26563	0.59484	2.69285	0.983344	cerebral plasy
RSPO1	Wald ratio	1	0.235569	0.385221	0.540857	-0.189937	0.273522	1.04268	0.827011	1.31459	0.983344	cerebral plasy
SERPINE2	Wald ratio	1	0.0417925	0.118229	0.723723	-2.79573	1.5952	0.548667	0.0610705	4.92931	0.983344	cerebral plasy
RPE	Wald ratio	1	-0.600264	1.12013	0.592037	-1.45982	0.847771	0.736367	0.232277	2.33444	0.983344	cerebral plasy
AGR2	Wald ratio	1	-0.306027	0.588672	0.603161	-0.593059	0.0038119	0.744812	0.552634	1.00382	0.910193	cerebral plasy
SERPINA9	Wald ratio	1	-0.294623	0.152263	0.0529946	-0.334381	0.145242	0.909765	0.715781	1.15632	0.983344	cerebral plasy
PROCR	Wald ratio	1	-0.0945693	0.122353	0.439568	-0.515937	0.103123	0.813502	0.596941	1.10863	0.983344	cerebral plasy
SIGLEC10	Wald ratio	1	-0.206407	0.157924	0.191211	-0.255839	0.101674	0.925813	0.774266	1.10702	0.983344	cerebral plasy
AHSG	Wald ratio	1	-0.0770827	0.0912024	0.398009	-0.133109	0.0996924	0.983431	0.87537	1.10483	0.985787	cerebral plasy
GSTT2B	Wald ratio	1	-0.0167082	0.0593881	0.77845	-1.09235	0.258331	0.659014	0.335426	1.29477	0.983344	cerebral plasy
IL6ST	Wald ratio	1	-0.417011	0.344562	0.226178	-0.208066	0.729884	1.29811	0.812153	2.07484	0.983344	cerebral plasy
DNER	Wald ratio	1	0.260909	0.239273	0.275527	-0.732338	-0.0710888	0.669173	0.480784	0.931379	0.910193	cerebral plasy
ACP5	Wald ratio	1	-0.401713	0.168686	0.0172457	-3.71375	2.23661	0.477796	0.0243859	9.3615	0.983344	cerebral plasy
ADAMTS1	Wald ratio	1	-0.738572	1.51795	0.62657	-1.11209	1.27221	1.08335	0.32887	3.56874	0.985787	cerebral plasy
NOTCH2	Wald ratio	1	0.0800597	0.608241	0.895281	-0.476498	0.813915	1.18378	0.620954	2.25673	0.983344	cerebral plasy
DDT	Wald ratio	1	0.168709	0.329187	0.6083	-0.463852	2.03067	2.18892	0.628857	7.61916	0.983344	cerebral plasy
IGFBP6	Wald ratio	1	0.783407	0.636357	0.218292	-1.94288	2.82951	1.55786	0.14329	16.9371	0.983344	cerebral plasy
FDX1	Wald ratio	1	0.443312	1.21745	0.715759	-0.644379	1.65853	1.66043	0.524989	5.25158	0.983344	cerebral plasy
HEG1	Wald ratio	1	0.507075	0.587476	0.38806	-0.213445	0.531414	1.17232	0.807797	1.70134	0.983344	cerebral plasy
TPK1	Wald ratio	1	0.158985	0.190015	0.402764	-0.250153	0.541858	1.15703	0.778682	1.7192	0.983344	cerebral plasy
PYDC1	Wald ratio	1	0.145852	0.202044	0.470364	-0.357397	0.113835	0.885342	0.699495	1.12057	0.983344	cerebral plasy
C8B	Wald ratio	1	-0.121781	0.120212	0.311037	-0.034449	0.401531	1.20146	0.966138	1.49411	0.950562	cerebral plasy
LY9	Wald ratio	1	0.183541	0.111219	0.0988896	-0.196961	1.10197	1.57225	0.821223	3.01009	0.983344	cerebral plasy
WIF1	Wald ratio	1	0.452505	0.33136	0.172065	-0.839134	1.56178	1.43523	0.432085	4.76732	0.983344	cerebral plasy
SUSD1	Wald ratio	1	0.361325	0.612479	0.555232	-0.240277	0.556963	1.17157	0.78641	1.74536	0.983344	cerebral plasy
NRP1	Wald ratio	1	0.158343	0.203377	0.436235	-0.296726	0.799317	1.28569	0.743248	2.22402	0.983344	cerebral plasy
ISLR2	Wald ratio	1	0.251296	0.279603	0.368781	-0.581656	0.993689	1.22877	0.558972	2.70118	0.983344	cerebral plasy
CSF1R	Wald ratio	1	0.206016	0.401874	0.608203	-0.335679	0.785421	1.25216	0.714853	2.19333	0.983344	cerebral plasy
SPINT1	Wald ratio	1	0.224871	0.285995	0.431705	-0.393828	0.254103	0.932522	0.67447	1.28931	0.983344	cerebral plasy
CPQ	Wald ratio	1	-0.0698624	0.165289	0.672537	-1.18994	1.73084	1.31055	0.304239	5.64539	0.983344	cerebral plasy
SCRN1	Wald ratio	1	0.270448	0.745097	0.716628	-1.19483	0.848432	0.840969	0.302755	2.33598	0.983865	cerebral plasy
EPHA2	Wald ratio	1	-0.1732	0.521241	0.739675	-1.35689	0.545835	0.666624	0.25746	1.72605	0.983344	cerebral plasy
CRIM1	Wald ratio	1	-0.405529	0.485389	0.403453	-0.259562	0.246513	0.993496	0.771389	1.27956	0.992979	cerebral plasy
TNFRSF10A	Wald ratio	1	-0.00652475	0.129101	0.959692	-0.213531	0.271054	1.02918	0.807727	1.31135	0.985787	cerebral plasy
TP53I3	Wald ratio	1	0.0287614	0.123619	0.816023	-0.593194	0.441253	0.926843	0.55256	1.55465	0.985787	cerebral plasy
STAT2	Wald ratio	1	-0.0759707	0.263889	0.773432	-0.661446	0.124357	0.764491	0.516104	1.13242	0.983344	cerebral plasy
APOH	Wald ratio	1	-0.268545	0.20046	0.180362	-0.537137	0.0828725	0.796815	0.584419	1.0864	0.981413	cerebral plasy
FUT3_FUT5	Wald ratio	1	-0.227132	0.158166	0.150991	-0.516078	0.361249	0.925506	0.596857	1.43512	0.983344	cerebral plasy
SHBG	Wald ratio	1	-0.0774145	0.223808	0.72942	-0.493747	0.119794	0.829463	0.610335	1.12726	0.983344	cerebral plasy
MILR1	Wald ratio	1	-0.186976	0.156515	0.232236	-0.97686	0.251614	0.695849	0.376492	1.2861	0.983344	cerebral plasy
ERBB4	Wald ratio	1	-0.362623	0.313386	0.247227	-1.8686	1.55088	0.853114	0.154339	4.71561	0.985787	cerebral plasy
TPR	Wald ratio	1	-0.158862	0.872317	0.855492	-3.19548	-0.0680355	0.195585	0.0409467	0.934227	0.910193	cerebral plasy
YES1	Wald ratio	1	-1.63176	0.797818	0.0408276	-0.385245	0.233514	0.926941	0.680284	1.26303	0.983344	cerebral plasy
CRYM	Wald ratio	1	-0.0758653	0.157847	0.630782	-0.0602374	0.241449	1.09484	0.941541	1.27309	0.983344	cerebral plasy
CCL8	Wald ratio	1	0.0906058	0.0769608	0.239077	-0.161936	0.201104	1.01978	0.850495	1.22275	0.985787	cerebral plasy
WFIKKN2	Wald ratio	1	0.0195839	0.0926124	0.832528	-0.699177	3.17709	3.45202	0.496994	23.977	0.983344	cerebral plasy
CEP170	Wald ratio	1	1.23896	0.988844	0.210229	-0.783442	0.102034	0.711269	0.456831	1.10742	0.96839	cerebral plasy
IDI2	Wald ratio	1	-0.340704	0.225887	0.131479	-0.184892	0.78512	1.35001	0.831194	2.19267	0.983344	cerebral plasy
LGMN	Wald ratio	1	0.300114	0.247452	0.225201	-0.581337	0.172212	0.815004	0.55915	1.18793	0.983344	cerebral plasy
CLEC4A	Wald ratio	1	-0.204562	0.192232	0.287263	-0.581722	0.424242	0.92428	0.558935	1.52843	0.985787	cerebral plasy
PODXL	Wald ratio	1	-0.0787398	0.256624	0.758973	-0.596342	1.26242	1.3952	0.550823	3.53398	0.983344	cerebral plasy
EVI5	Wald ratio	1	0.333041	0.474175	0.482456	-0.547741	0.132377	0.812465	0.578255	1.14154	0.983344	cerebral plasy
ASRGL1	Wald ratio	1	-0.207682	0.173499	0.231299	-6.82094	12.1969	14.7023	0.0010907	198182	0.983344	cerebral plasy
SUOX	Wald ratio	1	2.688	4.8515	0.579541	-0.612742	0.358577	0.880661	0.541863	1.43129	0.983344	cerebral plasy
ZBP1	Wald ratio	1	-0.127082	0.247786	0.60804	-0.403042	0.955452	1.31812	0.668284	2.59984	0.983344	cerebral plasy
CHMP6	Wald ratio	1	0.276205	0.346554	0.425449	-0.282613	0.233771	0.975875	0.753812	1.26336	0.985787	cerebral plasy
NT5C	Wald ratio	1	-0.0244206	0.131731	0.852929	-0.381877	0.537527	1.08093	0.682579	1.71177	0.983865	cerebral plasy
ATXN3	Wald ratio	1	0.077825	0.234542	0.740027	-1.01643	0.655939	0.835066	0.361886	1.92695	0.983344	cerebral plasy
DIPK2B	Wald ratio	1	-0.180244	0.426624	0.672668	-5.06798	2.95377	0.347461	0.00629512	19.1782	0.983344	cerebral plasy
KIFBP	Wald ratio	1	-1.0571	2.04637	0.605452	-0.554852	0.558721	1.00194	0.574157	1.74844	0.999776	cerebral plasy
NAGK	Wald ratio	1	0.00193456	0.284075	0.994566	-0.03324	0.169169	1.07033	0.967306	1.18432	0.983344	cerebral plasy
CD33	Wald ratio	1	0.0679645	0.051635	0.18809	-0.531305	1.35847	1.51223	0.587838	3.89025	0.983344	cerebral plasy
BSG	Wald ratio	1	0.413584	0.482086	0.390945	-0.173895	0.529272	1.19445	0.840385	1.6977	0.983344	cerebral plasy
HBQ1	Wald ratio	1	0.177688	0.179379	0.321893	-0.752684	0.0581879	0.70663	0.471101	1.05991	0.946852	cerebral plasy
ZBTB16	Wald ratio	1	-0.347248	0.206855	0.0932102	-0.154423	0.365745	1.11144	0.856909	1.44159	0.983344	cerebral plasy
CES1	Wald ratio	1	0.105661	0.132696	0.425879	-0.669534	0.220894	0.79906	0.511947	1.24719	0.983344	cerebral plasy
DDC	Wald ratio	1	-0.22432	0.22715	0.323378	-0.0141171	1.08185	1.70552	0.985982	2.95014	0.910193	cerebral plasy
CCN3	Wald ratio	1	0.533869	0.279585	0.0561968	0.0123668	0.527976	1.31019	1.01244	1.6955	0.910193	cerebral plasy
CST1	Wald ratio	1	0.270172	0.131533	0.0399737	-4.44706	0.892539	0.1691	0.0117129	2.44132	0.983344	cerebral plasy
MYO9B	Wald ratio	1	-1.77726	1.36214	0.191976	-0.503791	0.423951	0.960867	0.604236	1.52799	0.985787	cerebral plasy
FAS	Wald ratio	1	-0.0399197	0.236669	0.866054	-0.495552	1.67638	1.80474	0.609234	5.34619	0.983344	cerebral plasy
TXNDC5	Wald ratio	1	0.590416	0.554065	0.286601	-0.265468	0.150514	0.944143	0.766847	1.16243	0.983344	cerebral plasy
IL31RA	Wald ratio	1	-0.0574773	0.106118	0.588069	-1.30714	3.34961	2.77662	0.270594	28.4915	0.983344	cerebral plasy
C1GALT1C1	Wald ratio	1	1.02124	1.18794	0.389973	-0.796287	0.194946	0.740322	0.451	1.21525	0.983344	cerebral plasy
GIPC2	Wald ratio	1	-0.300671	0.252866	0.234419	-0.458368	0.0134268	0.800538	0.632314	1.01352	0.942495	cerebral plasy
KDR	Wald ratio	1	-0.222471	0.120356	0.0645386	-0.827955	0.736459	0.955283	0.436942	2.08853	0.985787	cerebral plasy
SOD2	Wald ratio	1	-0.0457479	0.399085	0.908737	-0.275173	0.630174	1.19423	0.759441	1.87794	0.983344	cerebral plasy
CD226	Wald ratio	1	0.177501	0.230956	0.442162	-1.71113	0.255136	0.482875	0.180662	1.29064	0.96839	cerebral plasy
ADAMTS16	Wald ratio	1	-0.727996	0.501598	0.146682	-0.184728	0.219894	1.01774	0.83133	1.24595	0.985787	cerebral plasy
CRTAC1	Wald ratio	1	0.017583	0.10322	0.864739	-0.465672	0.577844	1.05769	0.627713	1.78219	0.985787	cerebral plasy
APOL1	Wald ratio	1	0.0560859	0.266203	0.83313	-0.863246	1.45283	1.34284	0.421791	4.27518	0.983344	cerebral plasy
TMEM106A	Wald ratio	1	0.29479	0.590835	0.617823	-0.0824624	0.238829	1.08132	0.920846	1.26976	0.983344	cerebral plasy
VMO1	Wald ratio	1	0.0781832	0.081962	0.340137	-0.913082	1.2184	1.16493	0.401286	3.38179	0.985787	cerebral plasy
GBP2	Wald ratio	1	0.152661	0.543746	0.778896	-0.279445	0.271117	0.995845	0.756203	1.31143	0.999776	cerebral plasy
PCSK9	Wald ratio	1	-0.00416414	0.140449	0.976347	-1.71927	-0.227392	0.377823	0.179197	0.796608	0.910193	cerebral plasy
CES3	Wald ratio	1	-0.97333	0.380581	0.0105431	-0.704143	0.353548	0.839207	0.494532	1.42411	0.983344	cerebral plasy
CA13	Wald ratio	1	-0.175297	0.269819	0.515896	-0.0627882	0.332617	1.14444	0.939142	1.39461	0.983344	cerebral plasy
HSDL2	Wald ratio	1	0.134914	0.100869	0.181051	-0.289825	0.114739	0.916179	0.748394	1.12158	0.983344	cerebral plasy
SLAMF7	Wald ratio	1	-0.0875431	0.103205	0.396303	-0.378495	2.41303	2.76562	0.684891	11.1677	0.981413	cerebral plasy
SERPINE1	Wald ratio	1	1.01727	0.712123	0.153149	-0.928371	1.46771	1.30953	0.395197	4.33927	0.983344	cerebral plasy
HMOX2	Wald ratio	1	0.269667	0.611244	0.659084	-0.725875	0.373309	0.838381	0.483901	1.45253	0.983344	cerebral plasy
SCARB2	Wald ratio	1	-0.176283	0.280404	0.529563	-0.903431	2.25118	1.96182	0.405177	9.49891	0.983344	cerebral plasy
PDGFC	Wald ratio	1	0.673873	0.804747	0.402383	-0.513068	0.486461	0.986785	0.598656	1.62655	0.992979	cerebral plasy
MUC2	Wald ratio	1	-0.0133035	0.254982	0.95839	-0.785535	0.265221	0.77093	0.455876	1.30372	0.983344	cerebral plasy
ST3GAL1	Wald ratio	1	-0.260157	0.26805	0.33177	-0.367072	0.290333	0.962358	0.69276	1.33687	0.985787	cerebral plasy
GALNT10	Wald ratio	1	-0.0383692	0.167705	0.819033	-1.3279	1.90475	1.33432	0.265033	6.7177	0.983344	cerebral plasy
TYRP1	Wald ratio	1	0.288422	0.824655	0.726528	-0.282958	0.583932	1.1624	0.753552	1.79307	0.983344	cerebral plasy
SELP	Wald ratio	1	0.150487	0.221145	0.496194	-0.751142	0.521924	0.891715	0.471827	1.68527	0.983344	cerebral plasy
PRKG1	Wald ratio	1	-0.114609	0.324762	0.724162	-0.436473	1.32766	1.56141	0.646312	3.77219	0.983344	cerebral plasy
TNFRSF17	Wald ratio	1	0.445592	0.450033	0.32211	-0.52278	0.056334	0.791977	0.59287	1.05795	0.967256	cerebral plasy
CD207	Wald ratio	1	-0.233223	0.147733	0.11441	-2.67375	1.9155	0.684461	0.0689931	6.79034	0.985716	cerebral plasy
METAP2	Wald ratio	1	-0.379124	1.17073	0.746062	-0.117375	0.187492	1.03568	0.889252	1.20622	0.983344	cerebral plasy
IL17RB	Wald ratio	1	0.0350587	0.0777722	0.652144	-0.651227	0.237612	0.813176	0.521406	1.26822	0.983344	cerebral plasy
DNM1	Wald ratio	1	-0.206807	0.226745	0.361731	-0.722697	0.760951	1.01931	0.485441	2.14031	0.992979	cerebral plasy
PRRT3	Wald ratio	1	0.019127	0.378482	0.959695	-0.873612	3.14687	3.11625	0.417441	23.2632	0.983344	cerebral plasy
SIL1	Wald ratio	1	1.13663	1.02563	0.267766	-0.896246	-0.0326295	0.628488	0.408099	0.967897	0.910193	cerebral plasy
FRZB	Wald ratio	1	-0.464438	0.22031	0.0350217	-0.0910249	0.209855	1.06122	0.912995	1.2335	0.983344	cerebral plasy
COL28A1	Wald ratio	1	0.0594149	0.076755	0.43888	-2.12309	1.54415	0.748661	0.119661	4.68401	0.985716	cerebral plasy
TWF2	Wald ratio	1	-0.289469	0.935522	0.757002	-0.18609	0.452483	1.14247	0.830199	1.57221	0.983344	cerebral plasy
TNR	Wald ratio	1	0.133197	0.162901	0.413555	-1.29697	1.58494	1.15487	0.27336	4.87899	0.985787	cerebral plasy
FUOM	Wald ratio	1	0.143985	0.73518	0.844727	-0.507655	1.19533	1.41035	0.601905	3.30465	0.983344	cerebral plasy
EDDM3B	Wald ratio	1	0.343837	0.434435	0.428676	-5.50544	-0.410918	0.0519133	0.00406458	0.663042	0.910193	cerebral plasy
ANXA10	Wald ratio	1	-2.95818	1.29962	0.0228351	-2.94947	1.63414	0.51806	0.0523674	5.12506	0.983344	cerebral plasy
LRP1	Wald ratio	1	-0.657664	1.16929	0.573811	-0.144825	0.368179	1.11815	0.865174	1.4451	0.983344	cerebral plasy
SIGLEC8	Wald ratio	1	0.111677	0.130868	0.393463	-0.556004	0.327151	0.891877	0.573496	1.38701	0.983344	cerebral plasy
AOC1	Wald ratio	1	-0.114427	0.225295	0.611525	-0.241961	0.147568	0.9539	0.785087	1.15901	0.983344	cerebral plasy
LCN15	Wald ratio	1	-0.0471963	0.0993698	0.634818	-0.0198372	0.274811	1.13597	0.980358	1.31628	0.946852	cerebral plasy
UMOD	Wald ratio	1	0.127487	0.0751653	0.0898696	-0.590175	0.221403	0.831615	0.55423	1.24783	0.983344	cerebral plasy
NCAM1	Wald ratio	1	-0.184386	0.207035	0.373143	-0.0328441	1.05065	1.66346	0.967689	2.8595	0.942495	cerebral plasy
FAM20A	Wald ratio	1	0.508901	0.276401	0.0655963	-0.575127	1.77422	1.8213	0.562633	5.8957	0.983344	cerebral plasy
IRAK4	Wald ratio	1	0.599548	0.599324	0.31713	-0.155205	0.151932	0.998365	0.85624	1.16408	0.999776	cerebral plasy
SIRPB1	Wald ratio	1	-0.00163659	0.0783512	0.983335	-0.507284	0.951617	1.24878	0.602129	2.58989	0.983344	cerebral plasy
NTRK3	Wald ratio	1	0.222167	0.372168	0.550539	-1.5854	0.215354	0.50408	0.204867	1.2403	0.96839	cerebral plasy
CD72	Wald ratio	1	-0.685021	0.459375	0.135908	-1.89886	2.89507	1.6456	0.149739	18.0847	0.983344	cerebral plasy
SKAP1	Wald ratio	1	0.498103	1.22294	0.683789	-0.221887	0.669109	1.25058	0.801006	1.9525	0.983344	cerebral plasy
NFKBIE	Wald ratio	1	0.223611	0.227295	0.325218	-0.556152	0.29663	0.878305	0.573411	1.34532	0.983344	cerebral plasy
PI3	Wald ratio	1	-0.129761	0.217546	0.550858	-1.50658	1.626	1.06152	0.221666	5.08349	0.987851	cerebral plasy
GNAS	Wald ratio	1	0.0597063	0.799128	0.940442	-0.478294	0.148152	0.847833	0.61984	1.15969	0.983344	cerebral plasy
DAPK2	Wald ratio	1	-0.165071	0.159808	0.301634	-5.25959	0.419143	0.0889018	0.00519744	1.52066	0.946852	cerebral plasy
BAMBI	Wald ratio	1	-2.42022	1.44866	0.0947873	-0.55811	2.15232	2.2191	0.57229	8.60478	0.983344	cerebral plasy
TRIM25	Wald ratio	1	0.797104	0.691436	0.248982	-0.498387	0.212717	0.866897	0.60751	1.23703	0.983344	cerebral plasy
ROR1	Wald ratio	1	-0.142835	0.181404	0.431055	-0.43728	0.925194	1.27629	0.64579	2.52236	0.983344	cerebral plasy
BPIFA2	Wald ratio	1	0.243957	0.34757	0.482746	-0.772268	1.43542	1.39316	0.461964	4.20142	0.983344	cerebral plasy
PLAUR	Wald ratio	1	0.331577	0.563187	0.556028	-0.687447	-0.0715804	0.684194	0.502858	0.930921	0.910193	cerebral plasy
CD209	Wald ratio	1	-0.379514	0.157109	0.0157089	-0.253854	1.349	1.72905	0.775805	3.85358	0.983344	cerebral plasy
PSTPIP2	Wald ratio	1	0.547574	0.408892	0.180517	-0.206197	0.639251	1.24176	0.813673	1.89506	0.983344	cerebral plasy
CEACAM1	Wald ratio	1	0.216527	0.215676	0.315404	-0.305151	0.0787444	0.892969	0.737012	1.08193	0.983344	cerebral plasy
HMCN2	Wald ratio	1	-0.113203	0.0979324	0.247709	-0.39353	0.0271934	0.832628	0.674671	1.02757	0.946852	cerebral plasy
SIGLEC9	Wald ratio	1	-0.183168	0.107327	0.0878906	-1.16989	0.802306	0.832108	0.3104	2.23068	0.983344	cerebral plasy
KYAT1	Wald ratio	1	-0.183794	0.503112	0.714877	-4.95572	2.23786	0.256935	0.00704297	9.37326	0.983344	cerebral plasy
VCPKMT	Wald ratio	1	-1.35893	1.8351	0.458983	-1.44777	3.1389	2.32929	0.235094	23.0784	0.983344	cerebral plasy
DBN1	Wald ratio	1	0.845564	1.17007	0.469887	-1.87428	0.201098	0.433185	0.153466	1.22275	0.967256	cerebral plasy
OCLN	Wald ratio	1	-0.83659	0.529433	0.11407	-0.805731	0.0811115	0.696067	0.446761	1.08449	0.967256	cerebral plasy
CLEC5A	Wald ratio	1	-0.36231	0.226235	0.109272	-1.82653	2.06165	1.12475	0.160971	7.85891	0.985787	cerebral plasy
PPM1F	Wald ratio	1	0.117558	0.991883	0.905656	-0.437806	0.211441	0.892988	0.645451	1.23546	0.983344	cerebral plasy
NOMO1	Wald ratio	1	-0.113183	0.165624	0.494373	-0.191455	0.188887	0.998717	0.825757	1.2079	0.999776	cerebral plasy
FCRL6	Wald ratio	1	-0.00128403	0.0970259	0.989441	-0.329146	0.0862425	0.885634	0.719538	1.09007	0.983344	cerebral plasy
ENTPD6	Wald ratio	1	-0.121452	0.105966	0.25174	-0.489269	0.16983	0.852383	0.613075	1.1851	0.983344	cerebral plasy
INHBB	Wald ratio	1	-0.159719	0.168137	0.342146	-0.139316	0.189058	1.02518	0.869953	1.20811	0.985787	cerebral plasy
CCL24	Wald ratio	1	0.0248707	0.0837689	0.766545	-0.470893	-0.00492839	0.788273	0.624445	0.995084	0.910193	cerebral plasy
CST7	Wald ratio	1	-0.23791	0.118868	0.0453427	-0.0780756	0.527141	1.25174	0.924895	1.69408	0.96839	cerebral plasy
LTBP3	Wald ratio	1	0.224533	0.154392	0.145862	-0.0619539	0.70143	1.37677	0.939926	2.01663	0.95643	cerebral plasy
ACHE	Wald ratio	1	0.319738	0.194741	0.100618	-0.905199	0.770068	0.934666	0.404461	2.15991	0.985787	cerebral plasy
ADD1	Wald ratio	1	-0.0675657	0.427364	0.874379	-1.97635	2.62024	1.37981	0.138574	13.739	0.985787	cerebral plasy
CCL22	Wald ratio	1	0.321944	1.1726	0.783658	-0.313549	2.44453	2.90226	0.730849	11.5251	0.96839	cerebral plasy
STX8	Wald ratio	1	1.06549	0.703591	0.129935	-0.70013	0.624113	0.962705	0.496521	1.86659	0.985787	cerebral plasy
RBM17	Wald ratio	1	-0.0380085	0.337817	0.910418	-3.93408	1.64886	0.318985	0.0195636	5.20106	0.983344	cerebral plasy
MYOM2	Wald ratio	1	-1.14261	1.42422	0.422397	-2.29427	0.452695	0.398205	0.100835	1.57254	0.983344	cerebral plasy
NTRK2	Wald ratio	1	-0.920787	0.700757	0.188849	-0.140439	0.127441	0.993522	0.868977	1.13592	0.987454	cerebral plasy
SLAMF8	Wald ratio	1	-0.00649906	0.0683367	0.924233	-0.26718	0.0736747	0.907781	0.765535	1.07646	0.983344	cerebral plasy
B3GNT7	Wald ratio	1	-0.0967527	0.0869528	0.265836	-1.36604	2.01237	1.38149	0.255114	7.48102	0.983344	cerebral plasy
HMOX1	Wald ratio	1	0.323162	0.86184	0.707684	-0.345029	0.434359	1.04568	0.7082	1.54397	0.985787	cerebral plasy
PTPRB	Wald ratio	1	0.0446652	0.198823	0.822253	-0.845342	0.393596	0.797819	0.42941	1.4823	0.983344	cerebral plasy
RNASE3	Wald ratio	1	-0.225873	0.316056	0.474817	-0.240778	0.273244	1.01637	0.786016	1.31422	0.985787	cerebral plasy
IL12A_IL12B	Wald ratio	1	0.0162332	0.131128	0.901476	-1.29382	1.90401	1.35676	0.274222	6.71275	0.983344	cerebral plasy
HGF	Wald ratio	1	0.305096	0.815772	0.708406	-2.12282	1.35191	0.680144	0.119694	3.86482	0.983344	cerebral plasy
TPP1	Wald ratio	1	-0.385451	0.886411	0.663675	-0.480653	0.875874	1.21849	0.61838	2.40097	0.983344	cerebral plasy
ISM1	Wald ratio	1	0.197611	0.346053	0.567971	-0.28615	0.101806	0.911949	0.75115	1.10717	0.983344	cerebral plasy
LILRB1	Wald ratio	1	-0.0921717	0.0989684	0.351686	-0.791293	-0.0459191	0.657963	0.453258	0.955119	0.910193	cerebral plasy
CCL3	Wald ratio	1	-0.418606	0.190146	0.0277011	-1.05102	1.54706	1.28148	0.34958	4.69763	0.983344	cerebral plasy
ARHGAP25	Wald ratio	1	0.248017	0.662776	0.708248	-0.12489	0.383961	1.1383	0.882594	1.46809	0.983344	cerebral plasy
GLA	Wald ratio	1	0.129536	0.129809	0.31833	-0.391792	0.423293	1.01588	0.675845	1.52698	0.987851	cerebral plasy
RNASE4	Wald ratio	1	0.0157508	0.20793	0.939618	-3.10145	2.11566	0.610855	0.044984	8.29505	0.983344	cerebral plasy
CENPF	Wald ratio	1	-0.492895	1.3309	0.711123	-1.21086	0.948817	0.877201	0.297942	2.58265	0.985787	cerebral plasy
MIF	Wald ratio	1	-0.131019	0.550937	0.812027	-0.381862	0.285783	0.953096	0.682589	1.3308	0.985787	cerebral plasy
PCDHB15	Wald ratio	1	-0.0480397	0.170318	0.777898	-0.170816	0.420362	1.13289	0.842976	1.52251	0.983344	cerebral plasy
CDA	Wald ratio	1	0.124773	0.150811	0.408041	-2.07245	0.0862373	0.370424	0.125877	1.09007	0.942495	cerebral plasy
CA9	Wald ratio	1	-0.993107	0.550686	0.0713254	-1.79419	0.99976	0.672191	0.166263	2.71763	0.983344	cerebral plasy
IPCEF1	Wald ratio	1	-0.397213	0.712741	0.57732	-0.79217	1.38935	1.34795	0.452861	4.01222	0.983344	cerebral plasy
CACYBP	Wald ratio	1	0.298588	0.556509	0.591587	-1.66803	1.34204	0.849596	0.188619	3.82684	0.985787	cerebral plasy
CA1	Wald ratio	1	-0.162995	0.767874	0.831898	-0.00222778	0.325817	1.17562	0.997775	1.38516	0.910193	cerebral plasy
PON1	Wald ratio	1	0.161795	0.0836849	0.0531895	-0.656119	0.285666	0.830916	0.518861	1.33065	0.983344	cerebral plasy
DSG3	Wald ratio	1	-0.185226	0.240251	0.440725	-3.79093	0.742518	0.217793	0.0225745	2.10122	0.983344	cerebral plasy
AMBP	Wald ratio	1	-1.52421	1.15649	0.187518	-0.370608	0.549071	1.09333	0.690314	1.73164	0.983344	cerebral plasy
ITIH4	Wald ratio	1	0.0892316	0.234612	0.703696	-1.16849	3.06751	2.58445	0.310837	21.4883	0.983344	cerebral plasy
CCND2	Wald ratio	1	0.949512	1.08061	0.379575	-0.0686808	0.387391	1.17275	0.933625	1.47313	0.983344	cerebral plasy
TFRC	Wald ratio	1	0.159355	0.116345	0.170787	-1.07123	1.65247	1.33726	0.342587	5.21984	0.983344	cerebral plasy
ESYT2	Wald ratio	1	0.290619	0.694821	0.675753	-0.633453	1.44331	1.49919	0.530756	4.23467	0.983344	cerebral plasy
GOLGA3	Wald ratio	1	0.404926	0.529786	0.444676	-5.39217	0.940592	0.107982	0.00455207	2.5615	0.983344	cerebral plasy
MPHOSPH8	Wald ratio	1	-2.22579	1.6155	0.168274	-0.415193	0.0256476	0.823022	0.660213	1.02598	0.946852	cerebral plasy
ASAH2	Wald ratio	1	-0.194773	0.112459	0.0832844	-3.06629	1.24201	0.401664	0.0465938	3.46256	0.983344	cerebral plasy
CIT	Wald ratio	1	-0.912139	1.09906	0.406578	-1.66762	1.21179	0.796191	0.188695	3.35949	0.985716	cerebral plasy
SHISA5	Wald ratio	1	-0.227917	0.734544	0.756345	-0.0231682	0.231933	1.11003	0.977098	1.26104	0.967256	cerebral plasy
PLB1	Wald ratio	1	0.104383	0.065077	0.108717	-0.665451	1.85784	1.8152	0.514041	6.40989	0.983344	cerebral plasy
NBL1	Wald ratio	1	0.596196	0.643697	0.35434	-0.414207	0.30511	0.946913	0.660864	1.35677	0.985787	cerebral plasy
PCDH12	Wald ratio	1	-0.0545486	0.183499	0.766261	-0.29624	0.293937	0.998849	0.743609	1.3417	0.999776	cerebral plasy
RNASET2	Wald ratio	1	-0.00115151	0.150556	0.993898	-0.737011	1.96096	1.84407	0.478542	7.10617	0.983344	cerebral plasy
HEBP1	Wald ratio	1	0.611976	0.688259	0.373914	-0.241567	0.479286	1.12621	0.785396	1.61492	0.983344	cerebral plasy
NAPRT	Wald ratio	1	0.118859	0.183891	0.518047	-0.142325	0.222352	1.04082	0.867339	1.24901	0.983344	cerebral plasy
IL1RL1	Wald ratio	1	0.0400133	0.09303	0.667114	-1.68306	1.12481	0.756445	0.185805	3.07962	0.983344	cerebral plasy
TDP1	Wald ratio	1	-0.279125	0.716292	0.696773	-0.272619	0.171723	0.950803	0.761383	1.18735	0.983344	cerebral plasy
CD48	Wald ratio	1	-0.050448	0.113352	0.65628	-0.405812	0.521772	1.05969	0.666436	1.68501	0.985787	cerebral plasy
TREML2	Wald ratio	1	0.0579804	0.236629	0.806436	-0.624606	0.114155	0.774741	0.535472	1.12093	0.983344	cerebral plasy
LYPD3	Wald ratio	1	-0.255226	0.188459	0.175649	-0.89575	0.0411645	0.652273	0.408301	1.04202	0.942495	cerebral plasy
PHYKPL	Wald ratio	1	-0.427293	0.239009	0.0738131	-5.36168	0.0215791	0.0692488	0.00469302	1.02181	0.910193	cerebral plasy
IL36A	Wald ratio	1	-2.67005	1.37328	0.0518609	-0.559126	0.486107	0.964149	0.571709	1.62597	0.985787	cerebral plasy
CD27	Wald ratio	1	-0.0365093	0.266641	0.891092	-0.800637	1.43384	1.37245	0.449043	4.19476	0.983344	cerebral plasy
CD163	Wald ratio	1	0.3166	0.570019	0.578607	-3.33452	1.25625	0.353761	0.0356318	3.51223	0.983344	cerebral plasy
TCOF1	Wald ratio	1	-1.03913	1.17111	0.374916	-0.368961	0.584274	1.11367	0.691452	1.79369	0.983344	cerebral plasy
DNPH1	Wald ratio	1	0.107657	0.243172	0.65797	-2.4428	1.38546	0.589386	0.0869168	3.99665	0.983344	cerebral plasy
IGFBP2	Wald ratio	1	-0.528674	0.976597	0.588271	-0.83401	0.978739	1.07505	0.434304	2.6611	0.985787	cerebral plasy
FCER1A	Wald ratio	1	0.0723644	0.462436	0.875651	-0.0690689	0.554563	1.27475	0.933262	1.74118	0.96839	cerebral plasy
CD300LG	Wald ratio	1	0.242747	0.15909	0.127047	-0.822243	0.845187	1.01154	0.439445	2.32841	0.999776	cerebral plasy
ACRBP	Wald ratio	1	0.0114724	0.425365	0.978483	-1.33741	1.30917	0.98598	0.262525	3.7031	0.999776	cerebral plasy
RPA2	Wald ratio	1	-0.0141195	0.675148	0.983315	-0.27327	0.467045	1.10174	0.760887	1.59527	0.983344	cerebral plasy
CD4	Wald ratio	1	0.0968872	0.188856	0.607936	-0.839689	0.560184	0.869573	0.431845	1.75099	0.983344	cerebral plasy
FIS1	Wald ratio	1	-0.139753	0.35711	0.695544	-1.38503	0.0884242	0.522932	0.250316	1.09245	0.946852	cerebral plasy
LAMA4	Wald ratio	1	-0.648304	0.375882	0.0845716	-3.47041	0.961653	0.285253	0.0311043	2.61602	0.983344	cerebral plasy
SRP14	Wald ratio	1	-1.25438	1.13063	0.267235	-0.519418	0.952119	1.24154	0.594866	2.59119	0.983344	cerebral plasy
C1QTNF1	Wald ratio	1	0.21635	0.375392	0.564391	-0.469678	0.340102	0.937266	0.625204	1.40509	0.985716	cerebral plasy
FCER2	Wald ratio	1	-0.0647876	0.206577	0.753806	-0.049602	0.611761	1.32456	0.951608	1.84368	0.946852	cerebral plasy
AGRN	Wald ratio	1	0.281079	0.168715	0.0957131	-0.0662633	1.22634	1.78611	0.935884	3.40873	0.946852	cerebral plasy
BOC	Wald ratio	1	0.580038	0.329746	0.0785695	-0.40888	0.232189	0.915444	0.664394	1.26136	0.983344	cerebral plasy
AMY2B	Wald ratio	1	-0.0883457	0.163538	0.589048	-0.231159	0.43135	1.10528	0.793613	1.53933	0.983344	cerebral plasy
CTRC	Wald ratio	1	0.100096	0.169008	0.553679	0.217161	4.63773	11.3299	1.24254	103.31	0.910193	cerebral plasy
MSRA	Wald ratio	1	2.42745	1.1277	0.0313525	-2.25124	1.11352	0.566171	0.105269	3.04506	0.983344	cerebral plasy
EDIL3	Wald ratio	1	-0.568858	0.858357	0.507504	-1.28537	1.07777	0.901409	0.27655	2.93813	0.985787	cerebral plasy
DKK1	Wald ratio	1	-0.103796	0.602841	0.863297	-0.940477	0.482429	0.795309	0.390442	1.62	0.983344	cerebral plasy
TAFA5	Wald ratio	1	-0.229024	0.362986	0.528077	-0.384308	0.0165256	0.832026	0.680922	1.01666	0.942495	cerebral plasy
CLUL1	Wald ratio	1	-0.183891	0.102253	0.072116	-0.501783	0.436559	0.967914	0.60545	1.54737	0.985787	cerebral plasy
FAP	Wald ratio	1	-0.0326124	0.239373	0.891631	-0.479024	0.343907	0.934673	0.619388	1.41045	0.985716	cerebral plasy
IL18	Wald ratio	1	-0.067558	0.209931	0.747597	-2.79683	1.92518	0.646728	0.0610029	6.85635	0.983344	cerebral plasy
CASP1	Wald ratio	1	-0.43583	1.20459	0.717497	-0.111341	0.201428	1.04607	0.894633	1.22315	0.983344	cerebral plasy
KLB	Wald ratio	1	0.0450432	0.079788	0.57239	-0.0965771	0.800906	1.42214	0.90794	2.22756	0.96839	cerebral plasy
SH3GLB2	Wald ratio	1	0.352164	0.22895	0.124006	-0.0906455	0.385144	1.15864	0.913341	1.46983	0.983344	cerebral plasy
CCL18	Wald ratio	1	0.147249	0.121375	0.225062	-1.73132	2.27582	1.31292	0.177051	9.73591	0.985787	cerebral plasy
TSPAN15	Wald ratio	1	0.27225	1.02223	0.789985	-1.09098	3.30396	3.02373	0.335889	27.2202	0.983344	cerebral plasy
GP1BB	Wald ratio	1	1.10649	1.12116	0.323682	-0.961496	1.90371	1.60177	0.382321	6.71076	0.983344	cerebral plasy
VAMP5	Wald ratio	1	0.471108	0.730921	0.519224	-0.325704	1.84041	2.13262	0.722019	6.29912	0.983344	cerebral plasy
ERN1	Wald ratio	1	0.757353	0.55258	0.170507	-0.888907	0.369276	0.771194	0.411105	1.44669	0.983344	cerebral plasy
PFKFB2	Wald ratio	1	-0.259815	0.320965	0.418239	-1.11198	0.884759	0.892608	0.328909	2.4224	0.985787	cerebral plasy
SCGB3A1	Wald ratio	1	-0.113608	0.509371	0.823507	-0.06277	0.733056	1.39814	0.939159	2.08143	0.950562	cerebral plasy
NAGPA	Wald ratio	1	0.335143	0.203017	0.0987766	-0.125906	1.6054	2.09541	0.881697	4.97985	0.946852	cerebral plasy
IGSF8	Wald ratio	1	0.739747	0.44166	0.093949	-0.605756	1.07558	1.2648	0.545662	2.93169	0.983344	cerebral plasy
IGSF21	Wald ratio	1	0.234911	0.428912	0.583904	-0.251941	0.499116	1.13155	0.77729	1.64726	0.983344	cerebral plasy
CRTAM	Wald ratio	1	0.123587	0.191596	0.518901	-3.01974	2.07483	0.62347	0.0488139	7.96319	0.983344	cerebral plasy
ANGPTL2	Wald ratio	1	-0.472455	1.29964	0.71621	-0.134771	0.156427	1.01089	0.873916	1.16933	0.985787	cerebral plasy
C7	Wald ratio	1	0.0108281	0.0742854	0.884109	-1.51779	1.86212	1.18787	0.219196	6.43735	0.985787	cerebral plasy
FOXO1	Wald ratio	1	0.172164	0.862221	0.841734	-0.077769	0.37493	1.16019	0.925178	1.45489	0.983344	cerebral plasy
CSF3R	Wald ratio	1	0.148581	0.115484	0.198239	-0.507101	0.432047	0.963168	0.602239	1.54041	0.985787	cerebral plasy
ENG	Wald ratio	1	-0.0375272	0.239579	0.87553	-1.56689	1.83627	1.14418	0.208694	6.27307	0.985787	cerebral plasy
OPTC	Wald ratio	1	0.13469	0.868151	0.876707	-0.767243	0.276967	0.782597	0.464291	1.31912	0.983344	cerebral plasy
CHCHD6	Wald ratio	1	-0.245138	0.26638	0.357439	-2.9951	1.53927	0.482916	0.0500317	4.6612	0.983344	cerebral plasy
C2CD2L	Wald ratio	1	-0.727912	1.15673	0.529162	-0.425231	0.0969871	0.848639	0.653619	1.10185	0.983344	cerebral plasy
MTHFSD	Wald ratio	1	-0.164122	0.133219	0.21796	-0.772607	-0.0804478	0.652772	0.461807	0.922703	0.910193	cerebral plasy
CLEC4M	Wald ratio	1	-0.426528	0.176571	0.0157089	-1.52172	0.20668	0.518134	0.218335	1.22959	0.96839	cerebral plasy
C4BPB	Wald ratio	1	-0.657522	0.440919	0.135895	-1.08508	0.666752	0.81126	0.337873	1.9479	0.983344	cerebral plasy
SIRT2	Wald ratio	1	-0.209166	0.446897	0.639755	-0.314871	0.305413	0.995282	0.729883	1.35719	0.999776	cerebral plasy

## Sheet: Sheet5
Supplementary Table 5 Results of steiger filtering test between cerebral palsy（CP） and identified proteins
SNP	effect_allele.exposure	other_allele.exposure	effect_allele.outcome	other_allele.outcome	beta.exposure	beta.outcome	eaf.exposure	eaf.outcome	remove	palindromic	ambiguous	id.outcome	chr.outcome	pos.outcome	pval.outcome	se.outcome	outcome	mr_keep.outcome	pval_origin.outcome	chr.exposure	pos.exposure	se.exposure	gene.exposure	pval.exposure	exposure	mr_keep.exposure	pval_origin.exposure	id.exposure	action	mr_keep	samplesize.outcome	samplesize.exposure	units.outcome	units.exposure	rsq.exposure	effective_n.exposure	rsq.outcome	effective_n.outcome	steiger_dir	steiger_pval
rs12371	G	A	G	A	-1.07617	-0.0910206	0.0853073	0.076943	FALSE	FALSE	FALSE	rGsVno	1	180194255	0.412409	0.111047	outcome	TRUE	reported	1	180163390	0.0110358	QSOX1	1e-200	QSOX1	TRUE	reported	00QfbA	2	TRUE	450081	54219	NA	NA	0.149222593877342	54219	1.49271304851426e-06	450081	TRUE	0
rs9808753	G	A	G	A	1.4118	0.00564989	0.146743	0.185456	FALSE	FALSE	FALSE	rGsVno	21	33415005	0.941044	0.0763928	outcome	TRUE	reported	21	34787312	0.00873733	IFNGR2	1e-200	IFNGR2	TRUE	reported	028Ten	2	TRUE	450081	54219	NA	NA	0.325037282808732	54219	1.21530804544336e-08	450081	TRUE	0
rs1641549	T	C	T	C	0.0635026	-0.0716896	0.269736	0.268818	FALSE	FALSE	FALSE	rGsVno	17	7671457	0.283435	0.0668351	outcome	TRUE	reported	17	7574775	0.00718867	TP53	1.01274474881453e-18	TP53	TRUE	reported	05Fce4	2	TRUE	450081	54219	NA	NA	0.00143722845396392	54219	2.55630841660849e-06	450081	TRUE	1.33220478486371e-15
rs403731	G	A	G	A	-0.625009	-0.0286415	0.412433	0.454478	FALSE	FALSE	FALSE	rGsVno	7	108103772	0.630459	0.0595357	outcome	TRUE	reported	7	107744217	0.0061872	LAMB1	1e-200	LAMB1	TRUE	reported	09wRC3	2	TRUE	450081	54219	NA	NA	0.158399784937514	54219	5.14218403958842e-07	450081	TRUE	0
rs3176787	A	G	A	G	-0.0512959	-0.0109725	0.451952	0.408115	FALSE	FALSE	FALSE	rGsVno	12	9760538	0.855874	0.0604114	outcome	TRUE	reported	12	9913134	0.00616866	CD69	9.13271699664815e-17	CD69	TRUE	reported	0aGLO0	2	TRUE	450081	54219	NA	NA	0.0012737805380278	54219	7.32967294502241e-08	450081	TRUE	6.4630014432219e-15
rs57682907	G	T	G	T	0.0848885	0.255878	0.06548	0.0859634	FALSE	FALSE	FALSE	rGsVno	10	95396116	0.0084672	0.0971868	outcome	TRUE	reported	10	97155873	0.0123253	SORBS1	5.68460116849008e-12	SORBS1	TRUE	reported	0AZOzD	2	TRUE	450081	54219	NA	NA	0.000874152960060456	54219	1.54012471811458e-05	450081	TRUE	1.67781951735486e-08
rs34383631	T	C	T	C	-0.128109	-0.294595	0.396343	0.285009	FALSE	FALSE	FALSE	rGsVno	11	61025858	9.41521e-06	0.0664973	outcome	TRUE	reported	11	60793330	0.00611002	CD5	1.3106900423661e-97	CD5	TRUE	reported	0ClmL5	2	TRUE	450081	54219	NA	NA	0.00804324458161583	54219	4.36048735603867e-05	450081	TRUE	4.90295885237519e-75
rs12002679	G	C	G	C	0.221088	-0.0104823	0.294166	0.333811	FALSE	TRUE	FALSE	rGsVno	9	134641788	0.868209	0.0631714	outcome	TRUE	reported	9	137533634	0.00692077	COL5A1	1e-200	COL5A1	TRUE	reported	0dM6Bx	2	TRUE	450081	54219	NA	NA	0.0184751229607032	54219	6.11763257564456e-08	450081	TRUE	3.86843834550081e-198
rs4129267	T	C	T	C	1.08819	-0.108481	0.395159	0.299057	FALSE	FALSE	FALSE	rGsVno	1	154453788	0.0957348	0.0651192	outcome	TRUE	reported	1	154426264	0.0062887	IL6R	1e-200	IL6R	TRUE	reported	0dOfmc	2	TRUE	450081	54219	NA	NA	0.3557825839805	54219	6.16591905533384e-06	450081	TRUE	0
rs1801177	A	G	A	G	-1.49129	-0.76034	0.0181497	0.00233024	FALSE	FALSE	FALSE	rGsVno	8	19948197	0.249047	0.659636	outcome	TRUE	reported	8	19805708	0.0203281	LPL	1e-200	LPL	TRUE	reported	0E8vC0	2	TRUE	450081	54219	NA	NA	0.0903010584340031	54219	2.9520040300455e-06	450081	TRUE	0
rs3775291	T	C	T	C	-1.15416	-0.081696	0.289153	0.316395	FALSE	FALSE	FALSE	rGsVno	4	186082920	0.201046	0.063896	outcome	TRUE	reported	4	187004074	0.00674875	TLR3	1e-200	TLR3	TRUE	reported	0fC6zF	2	TRUE	450081	54219	NA	NA	0.350416662995929	54219	3.63215117447324e-06	450081	TRUE	0
rs6480771	C	T	C	T	-0.261961	0.0322171	0.427474	0.459787	FALSE	FALSE	FALSE	rGsVno	10	75101922	0.589157	0.0596549	outcome	TRUE	reported	10	76861680	0.00622844	DUSP13	1e-200	DUSP13	TRUE	reported	0htiZL	2	TRUE	450081	54219	NA	NA	0.0315962603571626	54219	6.480247823362e-07	450081	TRUE	0
rs12478529	T	C	T	C	0.491871	0.0940614	0.238271	0.283963	FALSE	FALSE	FALSE	rGsVno	2	232421944	0.152871	0.0658018	outcome	TRUE	reported	2	233286654	0.00708386	ALPP	1e-200	ALPP	TRUE	reported	0hv5pm	2	TRUE	450081	54219	NA	NA	0.0816636503201705	54219	4.54000788999895e-06	450081	TRUE	0
rs3734643	G	A	G	A	-0.866471	-0.00199659	0.192528	0.102557	FALSE	FALSE	FALSE	rGsVno	6	125301686	0.983645	0.097395	outcome	TRUE	reported	6	125622832	0.00784757	HDDC2	1e-200	HDDC2	TRUE	reported	0iXeEO	2	TRUE	450081	54219	NA	NA	0.183576705550901	54219	9.3371795255338e-10	450081	TRUE	0
rs10923344	A	G	A	G	0.194597	0.0413515	0.599511	0.666741	FALSE	FALSE	FALSE	rGsVno	1	117554006	0.511966	0.063057	outcome	TRUE	reported	1	118096628	0.00596011	MAN1A2	1e-200	MAN1A2	TRUE	reported	0jtIXQ	2	TRUE	450081	54219	NA	NA	0.0192828846215341	54219	9.55491353148674e-07	450081	TRUE	1.06031916247533e-204
rs72752337	C	T	C	T	1.37335	-0.0495785	0.00629284	0.00997194	FALSE	FALSE	FALSE	rGsVno	15	68906046	0.867987	0.298279	outcome	TRUE	reported	15	69198385	0.0368324	SPESP1	1e-200	SPESP1	TRUE	reported	0qwlxg	2	TRUE	450081	54219	NA	NA	0.0250017708704478	54219	6.13836392222512e-08	450081	TRUE	1.05841100951475e-268
rs188524036	G	T	G	T	-0.520086	0.643523	0.0106594	0.00280483	FALSE	FALSE	FALSE	rGsVno	1	15472108	0.269622	0.582937	outcome	TRUE	reported	1	15798603	0.0297615	CELA2A	2.21615432595974e-68	CELA2A	TRUE	reported	0Ukgrl	2	TRUE	450081	54219	NA	NA	0.0056010040721967	54219	2.70766529210202e-06	450081	TRUE	1.53286774067393e-58
rs17522953	C	G	C	G	0.219874	-0.0475366	0.601277	0.600213	FALSE	TRUE	FALSE	rGsVno	3	33097272	0.434178	0.0607837	outcome	TRUE	reported	3	33138764	0.00606978	GLB1	1e-200	GLB1	TRUE	reported	0uveGZ	2	TRUE	450081	54219	NA	NA	0.0236309071743469	54219	1.35891604553516e-06	450081	TRUE	7.51635210064977e-251
rs59104426	A	T	A	T	-0.657053	-0.0447778	0.0348704	0.0797016	FALSE	TRUE	FALSE	rGsVno	8	66260714	0.682428	0.10944	outcome	TRUE	reported	8	67172949	0.0164535	CRH	1e-200	CRH	TRUE	reported	0vFndL	2	TRUE	450081	54219	NA	NA	0.028573195570865	54219	3.71949881159449e-07	450081	TRUE	2.76386708673149e-306
rs2509121	T	C	T	C	0.172867	0.00268904	0.398564	0.293145	FALSE	FALSE	FALSE	rGsVno	11	119057542	0.967144	0.0652825	outcome	TRUE	reported	11	118928253	0.00610421	HYOU1	1.99986186963269e-176	HYOU1	TRUE	reported	0w8TB5	2	TRUE	450081	54219	NA	NA	0.0145764812551935	54219	3.76974712453179e-09	450081	TRUE	9.31103005253339e-157
rs17096301	A	C	A	C	-0.117008	-0.0610911	0.245899	0.214825	FALSE	FALSE	FALSE	rGsVno	10	89336360	0.397328	0.0721773	outcome	TRUE	reported	10	91096117	0.00716818	IFIT3	6.74062241139003e-60	IFIT3	TRUE	reported	0wF8F7	2	TRUE	450081	54219	NA	NA	0.00489044882984533	54219	1.59171454546383e-06	450081	TRUE	1.01772731803603e-51
rs12230629	C	T	C	T	0.485235	0.0277016	0.273425	0.242349	FALSE	FALSE	FALSE	rGsVno	12	9965184	0.688437	0.0690852	outcome	TRUE	reported	12	10117783	0.00707327	CLEC12A	1e-200	CLEC12A	TRUE	reported	0x5oRB	2	TRUE	450081	54219	NA	NA	0.0798689489494563	54219	3.57232336763544e-07	450081	TRUE	0
rs2302605	T	C	T	C	0.321728	0.0530579	0.543431	0.62798	FALSE	FALSE	FALSE	rGsVno	11	123194975	0.388032	0.0614672	outcome	TRUE	reported	11	123065683	0.00564137	CLMP	1e-200	CLMP	TRUE	reported	0X5PhK	2	TRUE	450081	54219	NA	NA	0.0565941609962408	54219	1.65547941291209e-06	450081	TRUE	0
rs62360373	A	G	A	G	-0.394843	-0.0153628	0.0923787	0.0765684	FALSE	FALSE	FALSE	rGsVno	5	37820639	0.891489	0.112614	outcome	TRUE	reported	5	37820741	0.0104884	GDNF	1e-200	GDNF	TRUE	reported	0Xod2N	2	TRUE	450081	54219	NA	NA	0.0254734972806493	54219	4.13492099734279e-08	450081	TRUE	5.62379662130193e-274
rs3859862	G	A	G	A	0.250404	-0.0111657	0.348675	0.330289	FALSE	FALSE	FALSE	rGsVno	22	24601103	0.859552	0.0631032	outcome	TRUE	reported	22	24997070	0.00594811	GGT1	1e-200	GGT1	TRUE	reported	18TW62	2	TRUE	450081	54219	NA	NA	0.0316533664328666	54219	6.95633300334976e-08	450081	TRUE	0
rs2167285	T	C	T	C	-0.46683	-0.0501436	0.567741	0.578764	FALSE	FALSE	FALSE	rGsVno	12	7131705	0.406535	0.0604134	outcome	TRUE	reported	12	7284301	0.00610872	CLSTN3	1e-200	CLSTN3	TRUE	reported	1A8goI	2	TRUE	450081	54219	NA	NA	0.0972418093145379	54219	1.53064701919438e-06	450081	TRUE	0
rs558593	T	C	T	C	0.872117	0.035857	0.320173	0.323848	FALSE	FALSE	FALSE	rGsVno	11	118691811	0.571059	0.0632965	outcome	TRUE	reported	11	118562520	0.00655179	TREH	1e-200	TREH	TRUE	reported	1CjFzo	2	TRUE	450081	54219	NA	NA	0.24631204860158	54219	7.130162871783e-07	450081	TRUE	0
rs1130435	T	C	T	C	-0.136077	0.118548	0.407056	0.468116	FALSE	FALSE	FALSE	rGsVno	5	160232266	0.0467122	0.0596044	outcome	TRUE	reported	5	159659273	0.00642107	FABP6	1.12382839262495e-99	FABP6	TRUE	reported	1CKOYT	2	TRUE	450081	54219	NA	NA	0.00821554647230423	54219	8.7889957589103e-06	450081	TRUE	2.43446190021391e-83
rs2922979	G	C	G	C	-0.713267	0.0838988	0.324763	0.236409	FALSE	TRUE	FALSE	rGsVno	4	122827461	0.228556	0.0696784	outcome	TRUE	reported	4	123748616	0.00660772	FGF2	1e-200	FGF2	TRUE	reported	1cpPc6	2	TRUE	450081	54219	NA	NA	0.176896742996091	54219	3.22125429312123e-06	450081	TRUE	0
rs60340208	AG	A	AG	A	-0.631941	0.00168657	0.164643	0.178748	FALSE	FALSE	FALSE	rGsVno	6	149980059	0.982775	0.0781166	outcome	TRUE	reported	6	150301195	0.00825662	ULBP2	1e-200	ULBP2	TRUE	reported	1DRKh1	2	TRUE	450081	54219	NA	NA	0.0975112625392427	54219	1.03569845092959e-09	450081	TRUE	0
rs121434601	T	C	T	C	2.30554	-1.0908	0.0025711	0.000483682	FALSE	FALSE	FALSE	rGsVno	3	46898097	0.447031	1.43455	outcome	TRUE	reported	3	46939587	0.0606499	PTH1R	1e-200	PTH1R	TRUE	reported	1dtaVK	2	TRUE	450081	54219	NA	NA	0.025961267287326	54219	1.28460489078637e-06	450081	TRUE	4.09803826793651e-276
rs6561283	G	A	G	A	0.661614	0.0332411	0.738991	0.810512	FALSE	FALSE	FALSE	rGsVno	13	46066702	0.660096	0.0755857	outcome	TRUE	reported	13	46640837	0.00692416	CPB2	1e-200	CPB2	TRUE	reported	1Eq5fu	2	TRUE	450081	54219	NA	NA	0.144128045109673	54219	4.29717022921379e-07	450081	TRUE	0
rs62087200	A	G	A	G	-0.580515	0.048161	0.0538212	0.0302323	FALSE	FALSE	FALSE	rGsVno	17	74463637	0.776308	0.169501	outcome	TRUE	reported	17	72459776	0.0127087	CD300A	1e-200	CD300A	TRUE	reported	1gNZAM	2	TRUE	450081	54219	NA	NA	0.0370586002883582	54219	1.7937323243997e-07	450081	TRUE	0
rs16986565	T	C	T	C	0.217476	-0.0997934	0.0112638	0.0225062	FALSE	FALSE	FALSE	rGsVno	22	25229154	0.619234	0.200817	outcome	TRUE	reported	22	25625121	0.0283409	CRYBB2	1.67263045465956e-14	CRYBB2	TRUE	reported	1h8c9P	2	TRUE	450081	54219	NA	NA	0.00108489696456348	54219	5.48673141171889e-07	450081	TRUE	1.39000268747155e-12
rs78694551	G	A	G	A	-0.154781	0.0109325	0.260535	0.301956	FALSE	FALSE	FALSE	rGsVno	2	53751676	0.866048	0.0648121	outcome	TRUE	reported	2	53978813	0.00705896	CHAC2	1.43879857825585e-106	CHAC2	TRUE	reported	1HDAl6	2	TRUE	450081	54219	NA	NA	0.00878990312734111	54219	6.32176005313087e-08	450081	TRUE	1.51609261228026e-94
rs78803121	T	G	T	G	-0.193589	0.00133662	0.0555764	0.0332773	FALSE	FALSE	FALSE	rGsVno	4	74382788	0.993624	0.167268	outcome	TRUE	reported	4	75248505	0.0134629	EREG	6.96626514110774e-47	EREG	TRUE	reported	1jXOKt	2	TRUE	450081	54219	NA	NA	0.00379922927806401	54219	1.41873548800809e-10	450081	TRUE	5.77865872371828e-42
rs536340612	C	T	C	T	-1.36172	-1.03852	0.00399407	0.000308803	FALSE	FALSE	FALSE	rGsVno	16	14564263	0.540997	1.69885	outcome	TRUE	reported	16	14658120	0.0474513	PLA2G10	4.13999674819721e-181	PLA2G10	TRUE	reported	1KeMo6	2	TRUE	450081	54219	NA	NA	0.014962246150749	54219	8.30291419518949e-07	450081	TRUE	1.04854590788518e-158
rs59735493	A	G	A	G	0.111969	0.0294112	0.298888	0.329826	FALSE	FALSE	FALSE	rGsVno	16	31121779	0.641341	0.0631378	outcome	TRUE	reported	16	31133100	0.00620337	PRSS8	7.94145354944684e-73	PRSS8	TRUE	reported	1KePue	2	TRUE	450081	54219	NA	NA	0.00597314233790039	54219	4.821227659006e-07	450081	TRUE	6.10952444651397e-64
rs1700657	T	C	T	C	-0.569263	-0.11841	0.638001	0.643321	FALSE	FALSE	FALSE	rGsVno	5	76915436	0.0573271	0.0622943	outcome	TRUE	reported	5	76211261	0.00624021	CRHBP	1e-200	CRHBP	TRUE	reported	1kwxP0	2	TRUE	450081	54219	NA	NA	0.1330689098961	54219	8.02764032546128e-06	450081	TRUE	0
rs12668458	C	T	C	T	0.190019	-0.094649	0.451278	0.419541	FALSE	FALSE	FALSE	rGsVno	7	157352780	0.116733	0.0603384	outcome	TRUE	reported	7	157145474	0.00631583	DNAJB6	7.3620709749472e-199	DNAJB6	TRUE	reported	1NoHY3	2	TRUE	450081	54219	NA	NA	0.0164212735879517	54219	5.46705390413269e-06	450081	TRUE	1.89050943069529e-170
rs10849949	G	A	G	A	-0.0824049	-0.0188291	0.23171	0.198031	FALSE	FALSE	FALSE	rGsVno	12	111455733	0.801305	0.0748202	outcome	TRUE	reported	12	111893537	0.00747898	SH2B3	3.12248240622326e-28	SH2B3	TRUE	reported	1nuMch	2	TRUE	450081	54219	NA	NA	0.00223416105634501	54219	1.40712468983511e-07	450081	TRUE	5.5696546409691e-25
rs2795054	T	A	T	A	-0.220081	-0.0615568	0.754019	0.770583	FALSE	TRUE	FALSE	rGsVno	9	109782422	0.382094	0.0704275	outcome	TRUE	reported	9	112544702	0.00694301	PALM2AKAP2	1e-200	PALM2	TRUE	reported	1Qg5EV	2	TRUE	450081	54219	NA	NA	0.0181952968390237	54219	1.69737592762026e-06	450081	TRUE	3.94005782082572e-192
rs61801180	C	G	C	G	1.36803	0.0402063	0.0570787	0.0580015	FALSE	TRUE	FALSE	rGsVno	1	161718974	0.748509	0.125407	outcome	TRUE	reported	1	161688764	0.0131948	FCRLB	1e-200	FCRLB	TRUE	reported	1qTxDQ	2	TRUE	450081	54219	NA	NA	0.165461358750068	54219	2.28378812861792e-07	450081	TRUE	0
rs2472205	T	A	T	A	-1.11127	0.0488117	0.0406917	0.0478293	FALSE	TRUE	FALSE	rGsVno	8	18067230	0.727173	0.139906	outcome	TRUE	reported	8	17924739	0.0155068	ASAH1	1e-200	ASAH1	TRUE	reported	1R2eFb	2	TRUE	450081	54219	NA	NA	0.0865276178916555	54219	2.70449585040749e-07	450081	TRUE	0
rs9675127	G	T	G	T	0.0874241	-0.0132949	0.195709	0.171882	FALSE	FALSE	FALSE	rGsVno	17	81827640	0.866359	0.0790022	outcome	TRUE	reported	17	79785516	0.00773784	P4HB	1.3387515911087e-29	P4HB	TRUE	reported	1SeHcC	2	TRUE	450081	54219	NA	NA	0.00234890822548098	54219	6.29220700808643e-08	450081	TRUE	2.55975686193801e-26
rs12119876	A	C	A	C	-0.205771	0.0435798	0.198856	0.196281	FALSE	FALSE	FALSE	rGsVno	1	160490119	0.560175	0.0748045	outcome	TRUE	reported	1	160459909	0.00779581	SLAMF6	1.5559656316051e-153	SLAMF6	TRUE	reported	1SSlxe	2	TRUE	450081	54219	NA	NA	0.0126871810449409	54219	7.54094788463852e-07	450081	TRUE	1.31829827542178e-134
rs62057151	T	C	T	C	1.10072	0.0406034	0.222669	0.085381	FALSE	FALSE	FALSE	rGsVno	17	45826476	0.703372	0.106634	outcome	TRUE	reported	17	43903842	0.00739198	LRRC37A2	1e-200	LRRC37A2	TRUE	reported	1td9KC	2	TRUE	450081	54219	NA	NA	0.290264154023035	54219	3.22139894561759e-07	450081	TRUE	0
rs7395567	C	T	C	T	-0.589435	0.133014	0.719154	0.643725	FALSE	FALSE	FALSE	rGsVno	11	1391826	0.0325417	0.0622235	outcome	TRUE	reported	11	1413056	0.00692281	BRSK2	1e-200	BRSK2	TRUE	reported	1txWyF	2	TRUE	450081	54219	NA	NA	0.117942045012403	54219	1.01529600239262e-05	450081	TRUE	0
rs477025	C	T	C	T	0.0473783	-0.0269194	0.5207	0.51343	FALSE	FALSE	FALSE	rGsVno	16	57475048	0.651495	0.0595974	outcome	TRUE	reported	16	57508960	0.00612979	CIAPIN1	1.08243044760913e-14	CIAPIN1	TRUE	reported	1wKGqe	2	TRUE	450081	54219	NA	NA	0.00110066206065634	54219	4.53301522374301e-07	450081	TRUE	8.52794283697952e-13
rs4985556	A	C	A	C	-1.09202	0.0227193	0.115954	0.107085	FALSE	FALSE	FALSE	rGsVno	16	70660097	0.812567	0.0958153	outcome	TRUE	reported	16	70694000	0.0098323	IL34	1e-200	IL34	TRUE	reported	1wsjqx	2	TRUE	450081	54219	NA	NA	0.185347889948155	54219	1.24919823220512e-07	450081	TRUE	0
rs17646457	A	G	A	G	-0.695581	-0.0426692	0.146566	0.179085	FALSE	FALSE	FALSE	rGsVno	14	85622971	0.57966	0.0770367	outcome	TRUE	reported	14	86089315	0.00851319	FLRT2	1e-200	FLRT2	TRUE	reported	1xtRZI	2	TRUE	450081	54219	NA	NA	0.109633683883594	54219	6.8162359162598e-07	450081	TRUE	0
rs251906	G	C	G	C	-0.115544	0.246601	0.101029	0.0808348	FALSE	TRUE	FALSE	rGsVno	19	39336198	0.0245714	0.109694	outcome	TRUE	reported	19	39826838	0.010788	GMFG	9.09703781477989e-27	GMFG	TRUE	reported	1YAWGf	2	TRUE	450081	54219	NA	NA	0.00211134654738525	54219	1.12287210651392e-05	450081	TRUE	6.75217411355693e-21
rs12603821	A	G	A	G	-0.160358	-0.014481	0.382291	0.368951	FALSE	FALSE	FALSE	rGsVno	17	63929072	0.813189	0.0612789	outcome	TRUE	reported	17	62006432	0.00607644	CD79B	1.77418948089015e-153	CD79B	TRUE	reported	1YL4gq	2	TRUE	450081	54219	NA	NA	0.0126824802520173	54219	1.24075599337929e-07	450081	TRUE	8.86941938812954e-136
rs10876550	A	G	A	G	0.0483685	-0.112098	0.572031	0.677962	FALSE	FALSE	FALSE	rGsVno	12	54318524	0.0777284	0.0635467	outcome	TRUE	reported	12	54712308	0.00621409	PCBP2	7.04530826071192e-15	PCBP2	TRUE	reported	24YlxM	2	TRUE	450081	54219	NA	NA	0.00111621958659487	54219	6.91381844625949e-06	450081	TRUE	1.25661992314635e-11
rs2826851	G	A	G	A	0.560986	0.0588143	0.272466	0.26259	FALSE	FALSE	FALSE	rGsVno	21	21463626	0.382369	0.0673288	outcome	TRUE	reported	21	22835946	0.00684415	NCAM2	1e-200	NCAM2	TRUE	reported	2A8abI	2	TRUE	450081	54219	NA	NA	0.110254274327236	54219	1.69540957095168e-06	450081	TRUE	0
rs13014395	T	G	T	G	-0.245553	0.0617369	0.204879	0.216591	FALSE	FALSE	FALSE	rGsVno	2	128314699	0.394458	0.0724986	outcome	TRUE	reported	2	129072273	0.00743316	HS6ST1	1e-200	HS6ST1	TRUE	reported	2BXHkA	2	TRUE	450081	54219	NA	NA	0.0197311877487941	54219	1.61116844296832e-06	450081	TRUE	1.20067990110991e-208
rs142157365	T	A	T	A	-2.13562	-1.11444	0.0021466	0.000479574	FALSE	TRUE	FALSE	rGsVno	1	42162920	0.45529	1.49264	outcome	TRUE	reported	1	42628591	0.0644819	GUCA2A	1e-200	GUCA2A	TRUE	reported	2ceAiX	2	TRUE	450081	54219	NA	NA	0.01983069442601	54219	1.23855114156649e-06	450081	TRUE	3.56161527791858e-210
rs3113676	C	T	C	T	0.457074	-0.323016	0.98581	0.9853	FALSE	FALSE	FALSE	rGsVno	4	102043886	0.190268	0.246617	outcome	TRUE	reported	4	102965043	0.0254331	BANK1	3.25311937313846e-72	BANK1	TRUE	reported	2dAesO	2	TRUE	450081	54219	NA	NA	0.0059218781981709	54219	3.81163796114274e-06	450081	TRUE	2.17020047550681e-61
rs7108717	A	C	A	C	-0.787782	-0.0170467	0.925527	0.897259	FALSE	FALSE	FALSE	rGsVno	11	99184921	0.862268	0.0982583	outcome	TRUE	reported	11	99055652	0.0109757	CNTN5	1e-200	CNTN5	TRUE	reported	2eAMtV	2	TRUE	450081	54219	NA	NA	0.0867741492746809	54219	6.6873394021265e-08	450081	TRUE	0
rs11254406	G	A	G	A	-0.139746	-0.0128009	0.463698	0.430124	FALSE	FALSE	FALSE	rGsVno	10	17149693	0.830562	0.0598223	outcome	TRUE	reported	10	17191692	0.00623651	TRDMT1	3.30369541036819e-111	TRDMT1	TRUE	reported	2G2uJ5	2	TRUE	450081	54219	NA	NA	0.0091760660525208	54219	1.01733972444457e-07	450081	TRUE	1.6288375014546e-98
rs12197114	C	T	C	T	-0.148743	0.0367028	0.329015	0.374967	FALSE	FALSE	FALSE	rGsVno	6	109414295	0.550117	0.0614185	outcome	TRUE	reported	6	109735498	0.00649522	CD164	4.60256573581353e-116	CD164	TRUE	reported	2ggScu	2	TRUE	450081	54219	NA	NA	0.00958008195670535	54219	7.93434149456341e-07	450081	TRUE	1.23877269625083e-101
rs487174	G	A	G	A	0.102404	0.0200986	0.90279	0.937328	FALSE	FALSE	FALSE	rGsVno	1	45543864	0.87059	0.123373	outcome	TRUE	reported	1	46009536	0.0104062	PRDX1	7.52488730173584e-23	PRDX1	TRUE	reported	2gj5IH	2	TRUE	450081	54219	NA	NA	0.00178294934921399	54219	5.89661248609728e-08	450081	TRUE	2.456023032854e-20
rs7333078	G	C	G	C	0.344676	0.130815	0.389483	0.344585	FALSE	TRUE	FALSE	rGsVno	13	59459137	0.0358757	0.0623424	outcome	TRUE	reported	13	60033271	0.00607737	PCDH17	1e-200	PCDH17	TRUE	reported	2h2p9b	2	TRUE	450081	54219	NA	NA	0.0560047738893405	54219	9.78261716265269e-06	450081	TRUE	0
rs13281104	G	A	G	A	0.310055	0.129687	0.238632	0.263206	FALSE	FALSE	FALSE	rGsVno	8	1863757	0.0541764	0.067355	outcome	TRUE	reported	8	1811923	0.00712143	ARHGEF10	1e-200	ARHGEF10	TRUE	reported	2i6cVl	2	TRUE	450081	54219	NA	NA	0.0337818002478971	54219	8.23684474161803e-06	450081	TRUE	0
rs7019909	T	C	T	C	0.314188	0.0106765	0.109582	0.120158	FALSE	FALSE	FALSE	rGsVno	9	33113324	0.907718	0.0921044	outcome	TRUE	reported	9	33113322	0.00947984	B4GALT1	1e-200	B4GALT1	TRUE	reported	2Ik4Xd	2	TRUE	450081	54219	NA	NA	0.0198577841077323	54219	2.9854396086434e-08	450081	TRUE	2.94100740874106e-213
rs1805377	A	G	A	G	0.0972752	-0.028684	0.122974	0.187848	FALSE	FALSE	FALSE	rGsVno	5	83353124	0.705762	0.0759732	outcome	TRUE	reported	5	82648943	0.00979125	XRCC4	2.93426950395598e-23	XRCC4	TRUE	reported	2J5Gd6	2	TRUE	450081	54219	NA	NA	0.00181719940136766	54219	3.16715779589341e-07	450081	TRUE	2.06435086771854e-20
rs1883832	C	T	C	T	0.420751	0.0376827	0.756255	0.72912	FALSE	FALSE	FALSE	rGsVno	20	46118343	0.573683	0.0669754	outcome	TRUE	reported	20	44746982	0.0071451	CD40	1e-200	CD40	TRUE	reported	2khsPE	2	TRUE	450081	54219	NA	NA	0.0601137087870896	54219	7.03338414734201e-07	450081	TRUE	0
rs1422313	T	C	T	C	0.40306	0.0437831	0.449201	0.374668	FALSE	FALSE	FALSE	rGsVno	5	127294324	0.474941	0.0612812	outcome	TRUE	reported	5	126630016	0.00592732	MEGF10	1e-200	MEGF10	TRUE	reported	2Kow7L	2	TRUE	450081	54219	NA	NA	0.0785854651870172	54219	1.13414674682375e-06	450081	TRUE	0
rs2659067	G	A	G	A	0.680996	-0.0523769	0.912043	0.889781	FALSE	FALSE	FALSE	rGsVno	19	50982366	0.582615	0.0953055	outcome	TRUE	reported	19	51485622	0.0105871	KLK7	1e-200	KLK7	TRUE	reported	2Lmzgh	2	TRUE	450081	54219	NA	NA	0.070902401631261	54219	6.71049583991563e-07	450081	TRUE	0
rs200108407	A	G	A	G	-1.74989	-0.327015	0.0012139	0.00133295	FALSE	FALSE	FALSE	rGsVno	20	62812457	0.69659	0.838656	outcome	TRUE	reported	20	61443809	0.0878709	OGFR	3.05421777261212e-88	OGFR	TRUE	reported	2lXwsk	2	TRUE	450081	54219	NA	NA	0.0072615728622173	54219	3.37814848235025e-07	450081	TRUE	9.98857183020329e-78
rs12459454	G	A	G	A	-0.12862	-0.129619	0.287787	0.299981	FALSE	FALSE	FALSE	rGsVno	19	41759235	0.0457847	0.0648949	outcome	TRUE	reported	19	42263143	0.00657517	CEACAM6	3.29003107524708e-85	CEACAM6	TRUE	reported	2nqKfe	2	TRUE	450081	54219	NA	NA	0.0070083078507006	54219	8.86387450435884e-06	450081	TRUE	6.66003632411029e-71
rs75045569	G	T	G	T	0.243096	0.0300329	0.176199	0.1529	FALSE	FALSE	FALSE	rGsVno	7	143412115	0.716698	0.0827637	outcome	TRUE	reported	7	143109208	0.00747755	EPHA1	1e-200	EPHA1	TRUE	reported	2OekSi	2	TRUE	450081	54219	NA	NA	0.0191212732151484	54219	2.9256735638787e-07	450081	TRUE	3.06440929425174e-204
rs4085749	T	C	T	C	-1.03409	-0.0924292	0.227347	0.290911	FALSE	FALSE	FALSE	rGsVno	1	196951018	0.157913	0.065454	outcome	TRUE	reported	1	196920148	0.00739803	CFHR2	1e-200	CFHR2	TRUE	reported	2p2n8u	2	TRUE	450081	54219	NA	NA	0.264906045065238	54219	4.43052641216286e-06	450081	TRUE	0
rs2744581	G	A	G	A	-0.147127	-0.0251996	0.518509	0.555476	FALSE	FALSE	FALSE	rGsVno	6	24502256	0.674475	0.0599972	outcome	TRUE	reported	6	24502484	0.00622242	ALDH5A1	1.33967668742592e-123	ALDH5A1	TRUE	reported	2roE7Y	2	TRUE	450081	54219	NA	NA	0.0102064625549992	54219	3.91955180155361e-07	450081	TRUE	8.10098697726383e-109
rs17855988	C	G	C	G	0.135582	-0.0465817	0.0960016	0.0550993	FALSE	TRUE	FALSE	rGsVno	7	74060495	0.72042	0.130154	outcome	TRUE	reported	7	73474825	0.00772545	ELN	5.94839774069221e-69	ELN	TRUE	reported	2rWbyd	2	TRUE	450081	54219	NA	NA	0.0056488597595624	54219	2.8459466539634e-07	450081	TRUE	8.85983329523968e-61
rs2022934	A	G	A	G	-0.0654035	-0.0630441	0.400127	0.382661	FALSE	FALSE	FALSE	rGsVno	8	109555545	0.301856	0.061062	outcome	TRUE	reported	8	110567774	0.00631921	EBAG9	4.18793565117918e-25	EBAG9	TRUE	reported	2TAHdv	2	TRUE	450081	54219	NA	NA	0.00197189457399687	54219	2.36841100388885e-06	450081	TRUE	3.87491461353938e-21
rs113400125	T	C	T	C	1.4738	0.27958	0.0249449	0.0216588	FALSE	FALSE	FALSE	rGsVno	5	38406149	0.185075	0.210958	outcome	TRUE	reported	5	38406251	0.0195841	EGFLAM	1e-200	EGFLAM	TRUE	reported	2tBwNP	2	TRUE	450081	54219	NA	NA	0.0945770736874798	54219	3.90238180013703e-06	450081	TRUE	0
rs8112208	T	C	T	C	0.0331617	0.0136001	0.270169	0.277314	FALSE	FALSE	FALSE	rGsVno	19	17821933	0.83952	0.0671586	outcome	TRUE	reported	19	17932742	0.00449463	INSL3	1.60583160062501e-13	INSL3	TRUE	reported	2TcPQg	2	TRUE	450081	54219	NA	NA	0.00100303102686946	54219	9.11154754220099e-08	450081	TRUE	5.10720998345789e-12
rs17254387	A	G	A	G	0.205754	-0.0850016	0.691445	0.73571	FALSE	FALSE	FALSE	rGsVno	14	20812519	0.205844	0.067191	outcome	TRUE	reported	14	21280678	0.00639287	RNASE1	1e-200	RNASE1	TRUE	reported	2TpfGZ	2	TRUE	450081	54219	NA	NA	0.0187477862901368	54219	3.55583579583593e-06	450081	TRUE	2.31426738145665e-196
rs62353655	A	G	A	G	-0.360316	0.0480047	0.0445883	0.083261	FALSE	FALSE	FALSE	rGsVno	5	38493464	0.657741	0.108355	outcome	TRUE	reported	5	38493566	0.0144721	LIFR	7.94328234724292e-137	LIFR	TRUE	reported	2u0H0l	2	TRUE	450081	54219	NA	NA	0.0113039776352343	54219	4.36094558527526e-07	450081	TRUE	2.15751445762655e-120
rs34570682	A	G	A	G	-0.711417	0.115271	0.298769	0.324009	FALSE	FALSE	FALSE	rGsVno	2	208114213	0.0690367	0.0633994	outcome	TRUE	reported	2	208978937	0.00672293	CRYGD	1e-200	CRYGD	TRUE	reported	2xSBYu	2	TRUE	450081	54219	NA	NA	0.171180985392285	54219	7.3447646848035e-06	450081	TRUE	0
rs11499034	C	T	C	T	-1.21567	-0.233005	0.0139629	0.0143991	FALSE	FALSE	FALSE	rGsVno	14	81506097	0.343239	0.245842	outcome	TRUE	reported	14	81972441	0.0260994	SEL1L	1e-200	SEL1L	TRUE	reported	2xUwqD	2	TRUE	450081	54219	NA	NA	0.0384764328935834	54219	1.99585370081273e-06	450081	TRUE	0
rs9381785	A	G	A	G	-0.0992385	0.0366885	0.625814	0.604193	FALSE	FALSE	FALSE	rGsVno	6	49432524	0.545592	0.0607046	outcome	TRUE	reported	6	49400237	0.00650987	MMUT	1.79597381319692e-52	MMUT	TRUE	reported	2yOnoZ	2	TRUE	450081	54219	NA	NA	0.00426798357220812	54219	8.11573030151611e-07	450081	TRUE	1.01228429062575e-45
rs17751061	T	C	T	C	0.324103	0.168887	0.153768	0.100458	FALSE	FALSE	FALSE	rGsVno	19	19302283	0.0888976	0.0992724	outcome	TRUE	reported	19	19413092	0.008474	SUGP1	1e-200	SUGP1	TRUE	reported	2zTEpU	2	TRUE	450081	54219	NA	NA	0.02627189531473	54219	6.43048688632874e-06	450081	TRUE	1.05086220468991e-274
rs228648	A	G	A	G	0.357195	0.0123335	0.56186	0.453265	FALSE	FALSE	FALSE	rGsVno	1	7853370	0.837018	0.0599558	outcome	TRUE	reported	1	7913430	0.00622561	PER3	1e-200	PER3	TRUE	reported	31MB4V	2	TRUE	450081	54219	NA	NA	0.0572416103230174	54219	9.40202672114613e-08	450081	TRUE	0
rs75526830	G	A	G	A	2.43448	0.758782	0.00464464	0.000544512	FALSE	FALSE	FALSE	rGsVno	12	56095610	0.57445	1.35132	outcome	TRUE	reported	12	56489394	0.0434948	ERBB3	1e-200	ERBB3	TRUE	reported	32h7kA	2	TRUE	450081	54219	NA	NA	0.054626774861659	54219	7.00532964887603e-07	450081	TRUE	0
rs11239028	T	C	T	C	0.191253	-0.110724	0.333653	0.317946	FALSE	FALSE	FALSE	rGsVno	10	44387717	0.0835161	0.0639785	outcome	TRUE	reported	10	44883165	0.00658675	CXCL12	2.30674718872007e-185	CXCL12	TRUE	reported	32PEWE	2	TRUE	450081	54219	NA	NA	0.0153121872726527	54219	6.65462804581934e-06	450081	TRUE	3.94798348875773e-158
rs58160054	C	G	C	G	-0.256606	0.0080958	0.2988	0.266133	FALSE	TRUE	FALSE	rGsVno	9	115140574	0.904207	0.0672697	outcome	TRUE	reported	9	117902853	0.0062526	TNC	1e-200	TNC	TRUE	reported	337YCF	2	TRUE	450081	54219	NA	NA	0.0301294100708235	54219	3.21804265132787e-08	450081	TRUE	0
rs2876803	A	T	A	T	0.156957	-0.0311185	0.178364	0.127228	FALSE	TRUE	FALSE	rGsVno	13	83794650	0.728353	0.0895967	outcome	TRUE	reported	13	84368785	0.00787119	SLITRK1	1.80717412601095e-88	SLITRK1	TRUE	reported	35VKnm	2	TRUE	450081	54219	NA	NA	0.0072806739171553	54219	2.68018279268825e-07	450081	TRUE	4.82941893262834e-78
rs6042675	C	G	C	G	-0.0804199	-0.0660119	0.406233	0.325601	FALSE	TRUE	FALSE	rGsVno	20	1504610	0.299934	0.0636826	outcome	TRUE	reported	20	1485256	0.00615281	NSFL1C	4.85847530937495e-39	NSFL1C	TRUE	reported	366KF0	2	TRUE	450081	54219	NA	NA	0.00314107472122961	54219	2.38733358098855e-06	450081	TRUE	3.49327659844689e-33
rs268891	C	A	C	A	-0.189693	0.0914691	0.645956	0.625221	FALSE	FALSE	FALSE	rGsVno	19	50968727	0.140859	0.062114	outcome	TRUE	reported	19	51471983	0.00638485	KLK6	5.72796030985842e-194	KLK6	TRUE	reported	37JVfd	2	TRUE	450081	54219	NA	NA	0.0160196184855059	54219	4.81813510659858e-06	450081	TRUE	1.38081853010028e-166
rs17551822	C	T	C	T	-0.114139	0.0331413	0.529677	0.566018	FALSE	FALSE	FALSE	rGsVno	2	86195293	0.580119	0.059907	outcome	TRUE	reported	2	86422416	0.00600014	IMMT	1.10662378397766e-80	IMMT	TRUE	reported	37n6PG	2	TRUE	450081	54219	NA	NA	0.00663011203308734	54219	6.79978046515335e-07	450081	TRUE	1.21524542654442e-70
rs910792	G	A	G	A	-0.112657	0.0046154	0.426899	0.409138	FALSE	FALSE	FALSE	rGsVno	14	95530485	0.939229	0.0605382	outcome	TRUE	reported	14	95996822	0.00626626	GLRX5	2.88137643483966e-72	GLRX5	TRUE	reported	3aSRWQ	2	TRUE	450081	54219	NA	NA	0.00592628658520693	54219	1.29143017084516e-08	450081	TRUE	2.18722411843375e-64
rs11073804	A	T	A	T	0.130746	-0.0296885	0.194785	0.137507	FALSE	TRUE	FALSE	rGsVno	15	88708781	0.729301	0.0857914	outcome	TRUE	reported	15	89252012	0.00721246	ACAN	1.92530704507766e-73	ACAN	TRUE	reported	3EkS9m	2	TRUE	450081	54219	NA	NA	0.00602462651055062	54219	2.66072589155594e-07	450081	TRUE	8.97819000041605e-65
rs139565	G	A	G	A	0.0590989	0.0466673	0.574927	0.594056	FALSE	FALSE	FALSE	rGsVno	22	41803043	0.438851	0.0602831	outcome	TRUE	reported	22	42199047	0.00625689	CCDC134	3.53997341083434e-21	CCDC134	TRUE	reported	3f0qEM	2	TRUE	450081	54219	NA	NA	0.00164282844608408	54219	1.33151133193684e-06	450081	TRUE	4.44079519467639e-18
rs1374657	T	C	T	C	-0.118399	0.0524323	0.289907	0.275051	FALSE	FALSE	FALSE	rGsVno	4	30835521	0.428086	0.0661631	outcome	TRUE	reported	4	30837143	0.00666051	PCDH7	1.07820166959991e-70	PCDH7	TRUE	reported	3fBlOo	2	TRUE	450081	54219	NA	NA	0.00579457707646273	54219	1.39532948390616e-06	450081	TRUE	2.75515847876777e-61
rs34262568	A	G	A	G	0.230764	-0.0157212	0.225953	0.229747	FALSE	FALSE	FALSE	rGsVno	1	21986878	0.82389	0.070643	outcome	TRUE	reported	1	22313371	0.00706745	CELA3A	1e-200	CELA3A	TRUE	reported	3gYlUH	2	TRUE	450081	54219	NA	NA	0.0192849267897824	54219	1.10038413277381e-07	450081	TRUE	1.29905007173911e-206
rs35380043	T	A	T	A	-0.403099	0.0871939	0.0469337	0.0437208	FALSE	TRUE	FALSE	rGsVno	3	191369951	0.544019	0.143707	outcome	TRUE	reported	3	191087740	0.0145621	CCDC50	1.1721953655481e-168	CCDC50	TRUE	reported	3HKzFV	2	TRUE	450081	54219	NA	NA	0.013936218525521	54219	8.17950937986061e-07	450081	TRUE	8.47851768155256e-148
rs28362944	C	T	C	T	-0.436742	-0.0801829	0.0471014	0.0542488	FALSE	FALSE	FALSE	rGsVno	11	57598250	0.543765	0.132069	outcome	TRUE	reported	11	57365723	0.0139513	SERPING1	1e-200	SERPING1	TRUE	reported	3hxDJh	2	TRUE	450081	54219	NA	NA	0.0177543667032081	54219	8.18978752149851e-07	450081	TRUE	1.54392981535473e-188
rs149802978	G	C	G	C	-1.10347	0.0554065	0.0496915	0.0578762	FALSE	TRUE	FALSE	rGsVno	5	103011162	0.661838	0.126679	outcome	TRUE	reported	5	102346866	0.0139518	PAM	1e-200	PAM	TRUE	reported	3iirBn	2	TRUE	450081	54219	NA	NA	0.103443404141809	54219	4.25033583300565e-07	450081	TRUE	0
rs2284860	C	T	C	T	0.113676	-0.166537	0.21689	0.172308	FALSE	FALSE	FALSE	rGsVno	1	116580265	0.0344588	0.0787534	outcome	TRUE	reported	1	117122887	0.00731332	IGSF3	1.75590089419915e-54	IGSF3	TRUE	reported	3ImfKS	2	TRUE	450081	54219	NA	NA	0.00443651434208862	54219	9.93550128974827e-06	450081	TRUE	2.06445383703938e-44
rs150475322	G	A	G	A	0.594143	0.131451	0.11824	0.109582	FALSE	FALSE	FALSE	rGsVno	3	119567209	0.163775	0.0944	outcome	TRUE	reported	3	119286056	0.00914126	CD80	1e-200	CD80	TRUE	reported	3j63XS	2	TRUE	450081	54219	NA	NA	0.0722851168568467	54219	4.30817344139592e-06	450081	TRUE	0
rs1968586	T	C	T	C	-0.148882	-0.0144144	0.33842	0.380755	FALSE	FALSE	FALSE	rGsVno	8	6421990	0.814309	0.0613718	outcome	TRUE	reported	8	6279511	0.00644547	ANGPT2	4.76430986805413e-118	ANGPT2	TRUE	reported	3JAiJ3	2	TRUE	450081	54219	NA	NA	0.00974510939511495	54219	1.22565040726832e-07	450081	TRUE	1.6903352770514e-104
rs191912523	G	T	G	T	0.238308	0.0927712	0.0838946	0.090166	FALSE	FALSE	FALSE	rGsVno	9	71732071	0.370995	0.1037	outcome	TRUE	reported	9	74346987	0.0113906	CEMIP2	3.42136966135366e-97	CEMIP2	TRUE	reported	3JHo19	2	TRUE	450081	54219	NA	NA	0.00800859748833961	54219	1.77819470860645e-06	450081	TRUE	3.2213703853636e-84
rs9302690	A	G	A	G	0.378907	-0.13583	0.0960569	0.0506608	FALSE	FALSE	FALSE	rGsVno	16	57409056	0.318619	0.136198	outcome	TRUE	reported	16	57442968	0.010507	CCL17	1e-200	CCL17	TRUE	reported	3ku9s8	2	TRUE	450081	54219	NA	NA	0.0234249111059698	54219	2.20983695161928e-06	450081	TRUE	1.3407197313718e-247
rs3024505	A	G	A	G	-0.135831	-0.0272779	0.149462	0.157299	FALSE	FALSE	FALSE	rGsVno	1	206766559	0.738181	0.0816062	outcome	TRUE	reported	1	206939904	0.00872212	IL10	1.10738847669133e-54	IL10	TRUE	reported	3mMWqN	2	TRUE	450081	54219	NA	NA	0.0044532783840661	54219	2.48248536820541e-07	450081	TRUE	3.17848284900767e-48
rs76153614	C	T	C	T	-0.58515	0.166897	0.0499649	0.0518345	FALSE	FALSE	FALSE	rGsVno	4	70195601	0.212859	0.133974	outcome	TRUE	reported	4	71061318	0.014513	ODAM	1e-200	ODAM	TRUE	reported	3Q9qDX	2	TRUE	450081	54219	NA	NA	0.0291108048655208	54219	3.44798815292988e-06	450081	TRUE	1.17733434008805e-307
rs1805147	T	C	T	C	-0.655617	-0.295016	0.03145	0.0196865	FALSE	FALSE	FALSE	rGsVno	23	46860063	0.101733	0.180271	outcome	TRUE	reported	X	46719498	0.0146706	RP2	1e-200	RP2	TRUE	reported	3QK6xi	2	TRUE	450081	54219	NA	NA	0.0355270564595511	54219	5.95042616566551e-06	450081	TRUE	0
rs4822754	G	A	G	A	-0.152485	0.0260822	0.535288	0.58672	FALSE	FALSE	FALSE	rGsVno	22	26616930	0.665673	0.0603623	outcome	TRUE	reported	22	27012894	0.00607804	CRYBB1	6.76082975392001e-139	CRYBB1	TRUE	reported	3qvdQT	2	TRUE	450081	54219	NA	NA	0.0114756953182966	54219	4.14827894897834e-07	450081	TRUE	2.97319600046929e-122
rs1045922	A	G	A	G	-0.426928	-0.0855272	0.237168	0.245376	FALSE	FALSE	FALSE	rGsVno	14	20781965	0.214271	0.0688677	outcome	TRUE	reported	14	21250124	0.00681591	RNASE6	1e-200	RNASE6	TRUE	reported	3r0A5j	2	TRUE	450081	54219	NA	NA	0.0674813303405488	54219	3.42678701481841e-06	450081	TRUE	0
rs2399420	A	C	A	C	0.267743	0.117009	0.904371	0.860782	FALSE	FALSE	FALSE	rGsVno	3	112350918	0.174553	0.0861804	outcome	TRUE	reported	3	112069765	0.010099	CD200	7.09577767963387e-155	CD200	TRUE	reported	3rG3qk	2	TRUE	450081	54219	NA	NA	0.0127982310979539	54219	4.09572694999938e-06	450081	TRUE	4.65794635499839e-133
rs61821108	A	G	A	G	-0.281538	0.0835064	0.108331	0.0693715	FALSE	FALSE	FALSE	rGsVno	1	207417507	0.471959	0.116095	outcome	TRUE	reported	1	207590852	0.00949022	CR2	2.09893988362354e-193	CR2	TRUE	reported	3TDN72	2	TRUE	450081	54219	NA	NA	0.0159732360428875	54219	1.14953776129805e-06	450081	TRUE	4.64028864837456e-169
rs17464525	A	G	A	G	0.203246	-0.129945	0.181609	0.239112	FALSE	FALSE	FALSE	rGsVno	1	113901277	0.0613917	0.0694647	outcome	TRUE	reported	1	114443899	0.00785738	BCL2L15	1.57398286446623e-147	BCL2L15	TRUE	reported	3URUq1	2	TRUE	450081	54219	NA	NA	0.012190630235218	54219	7.77496945430909e-06	450081	TRUE	6.30459058493684e-125
rs10421318	A	G	A	G	-0.0680039	0.0438344	0.356009	0.445655	FALSE	FALSE	FALSE	rGsVno	19	9010243	0.469064	0.0605445	outcome	TRUE	reported	19	9120919	0.00671934	MUC16	4.47507172047656e-24	MUC16	TRUE	reported	3UXLAi	2	TRUE	450081	54219	NA	NA	0.00188564192690011	54219	1.16463941284366e-06	450081	TRUE	1.15636566162431e-20
rs34239095	G	C	G	C	0.382563	0.0361434	0.276695	0.240176	FALSE	TRUE	FALSE	rGsVno	15	88912537	0.601593	0.0692255	outcome	TRUE	reported	15	89455768	0.00666575	MFGE8	1e-200	MFGE8	TRUE	reported	3w4VZC	2	TRUE	450081	54219	NA	NA	0.0572740463664072	54219	6.05671018147489e-07	450081	TRUE	0
rs75446219	T	C	T	C	0.184688	0.221189	0.0339457	0.0305988	FALSE	FALSE	FALSE	rGsVno	1	25551001	0.193624	0.170154	outcome	TRUE	reported	1	25877492	0.0168487	LDLRAP1	5.84924752541185e-28	LDLRAP1	TRUE	reported	3x6CEm	2	TRUE	450081	54219	NA	NA	0.00221129996900656	54219	3.75450203360066e-06	450081	TRUE	3.22704946965831e-23
rs12156037	G	A	G	A	-0.440484	0.0178689	0.348082	0.416594	FALSE	FALSE	FALSE	rGsVno	8	133192215	0.76651	0.0601761	outcome	TRUE	reported	8	134204458	0.00637839	CCN4	1e-200	CCN4	TRUE	reported	3yYn4p	2	TRUE	450081	54219	NA	NA	0.0808515433816291	54219	1.95910957061429e-07	450081	TRUE	0
rs143674922	A	G	A	G	-1.30046	-0.59586	0.0173941	0.00830536	FALSE	FALSE	FALSE	rGsVno	10	133348399	0.0770105	0.336966	outcome	TRUE	reported	10	135161903	0.0233669	PRAP1	1e-200	PRAP1	TRUE	reported	41ofow	2	TRUE	450081	54219	NA	NA	0.0540416180780989	54219	6.94743563972013e-06	450081	TRUE	0
rs3791679	G	A	G	A	0.205498	0.0186884	0.22629	0.225596	FALSE	FALSE	FALSE	rGsVno	2	55869757	0.792892	0.0711785	outcome	TRUE	reported	2	56096892	0.00666375	EFEMP1	1e-200	EFEMP1	TRUE	reported	45DsNt	2	TRUE	450081	54219	NA	NA	0.0172381483855145	54219	1.53164374814756e-07	450081	TRUE	1.95199189692569e-184
rs225343	C	A	C	A	0.120325	0.068053	0.712694	0.66462	FALSE	FALSE	FALSE	rGsVno	21	42355671	0.278183	0.0627558	outcome	TRUE	reported	21	43775780	0.00648912	TFF2	9.3540567414756e-77	TFF2	TRUE	reported	4A2k2e	2	TRUE	450081	54219	NA	NA	0.00630172118797493	54219	2.61274439697845e-06	450081	TRUE	7.05170187273031e-66
rs8176058	A	G	A	G	0.652589	-0.327397	0.0388142	0.0216394	FALSE	FALSE	FALSE	rGsVno	7	142957921	0.117901	0.209381	outcome	TRUE	reported	7	142655008	0.0142957	KEL	1e-200	KEL	TRUE	reported	4A3BaP	2	TRUE	450081	54219	NA	NA	0.0370129426072046	54219	5.43229995958723e-06	450081	TRUE	0
rs1139978	G	T	G	T	-0.0960176	0.0531691	0.133481	0.133612	FALSE	FALSE	FALSE	rGsVno	1	42191525	0.540116	0.0867874	outcome	TRUE	reported	1	42657196	0.00914001	FOXJ3	8.17523037943653e-26	FOXJ3	TRUE	reported	4ABgjL	2	TRUE	450081	54219	NA	NA	0.00203137337774103	54219	8.33904179055227e-07	450081	TRUE	2.47503750478578e-22
rs75143612	C	G	C	G	0.232923	-0.244833	0.0256334	0.023262	FALSE	TRUE	FALSE	rGsVno	8	132837410	0.207738	0.194341	outcome	TRUE	reported	8	133849655	0.0189147	TG	7.57704732865862e-35	TG	TRUE	reported	4aTrbm	2	TRUE	450081	54219	NA	NA	0.00278918507158124	54219	3.52631220828351e-06	450081	TRUE	3.44090984657122e-29
rs34587586	T	G	T	G	-0.535276	-0.0593443	0.394555	0.371035	FALSE	FALSE	FALSE	rGsVno	7	130298758	0.334335	0.0614699	outcome	TRUE	reported	7	129938598	0.006353	CPA4	1e-200	CPA4	TRUE	reported	4cEPkZ	2	TRUE	450081	54219	NA	NA	0.115777439553618	54219	2.07082481453063e-06	450081	TRUE	0
rs147028083	G	C	G	C	-2.09067	-0.347317	0.00669285	0.00138582	FALSE	TRUE	FALSE	rGsVno	17	49578668	0.678221	0.837124	outcome	TRUE	reported	17	47656030	0.0375704	NXPH3	1e-200	NXPH3	TRUE	reported	4CVQEG	2	TRUE	450081	54219	NA	NA	0.0540283818402477	54219	3.82457850506296e-07	450081	TRUE	0
rs2438632	T	G	T	G	0.224743	0.113812	0.392846	0.321504	FALSE	FALSE	FALSE	rGsVno	5	80096370	0.0734683	0.0635854	outcome	TRUE	reported	5	79392193	0.00617493	THBS4	1e-200	THBS4	TRUE	reported	4cXHxK	2	TRUE	450081	54219	NA	NA	0.0238500515881803	54219	7.11818799494594e-06	450081	TRUE	2.35897076705159e-248
rs838131	C	A	C	A	-0.124514	0.00332471	0.466968	0.56988	FALSE	FALSE	FALSE	rGsVno	19	48757420	0.955749	0.0599168	outcome	TRUE	reported	19	49260677	0.00623581	FGF21	1.05511549267551e-88	FGF21	TRUE	reported	4D46Rk	2	TRUE	450081	54219	NA	NA	0.00730017187842452	54219	6.84103110242753e-09	450081	TRUE	4.95784764521327e-79
rs11921884	T	G	T	G	0.225228	0.0155732	0.632794	0.669263	FALSE	FALSE	FALSE	rGsVno	3	183110457	0.805167	0.0631348	outcome	TRUE	reported	3	182828245	0.00609193	LAMP3	1e-200	LAMP3	TRUE	reported	4E08Kj	2	TRUE	450081	54219	NA	NA	0.0245915543876557	54219	1.35185245950461e-07	450081	TRUE	7.52092003935364e-264
rs79338083	T	C	T	C	1.81153	-0.0993973	0.0178468	0.0444517	FALSE	FALSE	FALSE	rGsVno	19	43322051	0.494187	0.145389	outcome	TRUE	reported	19	43826203	0.0236198	CD177	1e-200	CD177	TRUE	reported	4IBhPd	2	TRUE	450081	54219	NA	NA	0.0978746116019789	54219	1.03847698310217e-06	450081	TRUE	0
rs348463	C	T	C	T	0.0891548	-0.0669757	0.27399	0.2328	FALSE	FALSE	FALSE	rGsVno	9	72932696	0.33974	0.0701553	outcome	TRUE	reported	9	75547612	0.00655244	ALDH1A1	3.67113199687963e-42	ALDH1A1	TRUE	reported	4k2Bqs	2	TRUE	450081	54219	NA	NA	0.00340304293352638	54219	2.02499484116637e-06	450081	TRUE	4.88228390883837e-36
rs10922147	G	C	G	C	-0.784669	-0.0895747	0.236715	0.298362	FALSE	TRUE	FALSE	rGsVno	1	196908559	0.171809	0.0655546	outcome	TRUE	reported	1	196877689	0.00729817	CFHR4	1e-200	CFHR4	TRUE	reported	4L4qIO	2	TRUE	450081	54219	NA	NA	0.175741053781492	54219	4.14833508507617e-06	450081	TRUE	0
rs246414	G	A	G	A	0.58936	-0.187974	0.323953	0.320166	FALSE	FALSE	FALSE	rGsVno	5	52982508	0.00335436	0.064084	outcome	TRUE	reported	5	52278338	0.00637305	ITGA2	1e-200	ITGA2	TRUE	reported	4lYRfD	2	TRUE	450081	54219	NA	NA	0.136245319827687	54219	1.91160998677887e-05	450081	TRUE	0
rs12617531	A	T	A	T	-0.375327	-0.00763753	0.271242	0.234422	FALSE	TRUE	FALSE	rGsVno	2	186688588	0.912677	0.0696459	outcome	TRUE	reported	2	187553315	0.00696504	FAM171B	1e-200	FAM171B	TRUE	reported	4PETjt	2	TRUE	450081	54219	NA	NA	0.0508367542917446	54219	2.67193560329636e-08	450081	TRUE	0
rs17112108	T	G	T	G	0.0922754	2.5549e-05	0.0831719	0.123387	FALSE	FALSE	FALSE	rGsVno	12	54428566	0.999776	0.09085	outcome	TRUE	reported	12	54822350	0.0107365	ITGA5	8.35987916261181e-18	ITGA5	TRUE	reported	4qL3yJ	2	TRUE	450081	54219	NA	NA	0.00136056609544389	54219	1.75715146705461e-13	450081	TRUE	4.76222087891645e-16
rs2291090	C	A	C	A	0.218803	0.0456974	0.0336232	0.0240691	FALSE	FALSE	FALSE	rGsVno	3	124796799	0.813097	0.193278	outcome	TRUE	reported	3	124515646	0.0165185	ITGB5	4.76101993582316e-40	ITGB5	TRUE	reported	4QZ4EF	2	TRUE	450081	54219	NA	NA	0.00322572001908687	54219	1.24202212560072e-07	450081	TRUE	1.8123475647236e-35
rs4820294	A	G	A	G	-0.27856	-0.0173807	0.333278	0.309945	FALSE	FALSE	FALSE	rGsVno	22	37675036	0.785995	0.0640139	outcome	TRUE	reported	22	38071043	0.00640071	LGALS1	1e-200	LGALS1	TRUE	reported	4SDtMv	2	TRUE	450081	54219	NA	NA	0.0337546147459856	54219	1.6379367673696e-07	450081	TRUE	0
rs9328220	C	A	C	A	-0.283305	-0.0821069	0.321794	0.248633	FALSE	FALSE	FALSE	rGsVno	6	4119947	0.230757	0.068513	outcome	TRUE	reported	6	4120181	0.00673272	ECI2	1e-200	ECI2	TRUE	reported	4SIYeC	2	TRUE	450081	54219	NA	NA	0.03162534720164	54219	3.19097356197051e-06	450081	TRUE	0
rs5749246	G	A	G	A	-0.330403	-0.0018077	0.217686	0.233874	FALSE	FALSE	FALSE	rGsVno	22	31285076	0.97936	0.0698714	outcome	TRUE	reported	22	31681062	0.0070497	PIK3IP1	1e-200	PIK3IP1	TRUE	reported	4tJyWX	2	TRUE	450081	54219	NA	NA	0.0389370499321397	54219	1.48718526933661e-09	450081	TRUE	0
rs10896113	T	C	T	C	-0.300333	0.00529754	0.216753	0.235524	FALSE	FALSE	FALSE	rGsVno	11	66349640	0.939739	0.070075	outcome	TRUE	reported	11	66117111	0.0071531	B4GAT1	1e-200	B4GAT1	TRUE	reported	4UmaM3	2	TRUE	450081	54219	NA	NA	0.0314909467234515	54219	1.26979473190417e-08	450081	TRUE	0
rs17368814	G	A	G	A	-0.743114	0.0614221	0.120416	0.185733	FALSE	FALSE	FALSE	rGsVno	11	102877965	0.423055	0.076669	outcome	TRUE	reported	11	102748695	0.00868223	MMP12	1e-200	MMP12	TRUE	reported	4XnKw7	2	TRUE	450081	54219	NA	NA	0.119034229490055	54219	1.42600272283028e-06	450081	TRUE	0
rs236153	G	A	G	A	-0.59736	-0.053103	0.380882	0.41881	FALSE	FALSE	FALSE	rGsVno	20	5923248	0.374187	0.0597565	outcome	TRUE	reported	20	5903894	0.00614814	CHGB	1e-200	CHGB	TRUE	reported	51qS7M	2	TRUE	450081	54219	NA	NA	0.148298485706954	54219	1.75460069376694e-06	450081	TRUE	0
rs201430256	T	G	T	G	0.620193	0.214106	0.00195441	0.00255531	FALSE	FALSE	FALSE	rGsVno	15	90266255	0.729068	0.618151	outcome	TRUE	reported	15	90809487	0.0769545	NGRN	7.67891747023146e-16	NGRN	TRUE	reported	539vTd	2	TRUE	450081	54219	NA	NA	0.00119654828948055	54219	2.66550595966612e-07	450081	TRUE	6.45393276425908e-14
rs187930321	C	A	C	A	0.697897	-1.06133	0.00143704	0.000386824	FALSE	FALSE	FALSE	rGsVno	4	87650088	0.470984	1.47227	outcome	TRUE	reported	4	88571240	0.0807944	DMP1	5.72400494134464e-18	DMP1	TRUE	reported	54juid	2	TRUE	450081	54219	NA	NA	0.00137431849229626	54219	1.15461369389486e-06	450081	TRUE	2.3353205417058e-15
rs2781375	G	A	G	A	-0.0834534	-0.00412444	0.429624	0.419639	FALSE	FALSE	FALSE	rGsVno	14	65102879	0.945334	0.0601518	outcome	TRUE	reported	14	65569597	0.00633513	MAX	1.25342975458299e-39	MAX	TRUE	reported	54vYod	2	TRUE	450081	54219	NA	NA	0.00319046297585211	54219	1.04458544491922e-08	450081	TRUE	2.14940047528404e-35
rs10081728	C	T	C	T	-0.226227	0.0960452	0.415643	0.411845	FALSE	FALSE	FALSE	rGsVno	9	114933405	0.11263	0.0605397	outcome	TRUE	reported	9	117695685	0.00615519	TNFSF8	1e-200	TNFSF8	TRUE	reported	54wndo	2	TRUE	450081	54219	NA	NA	0.0243098557047868	54219	5.59216044008508e-06	450081	TRUE	2.99441301565046e-254
rs114951074	T	C	T	C	-0.696079	0.218169	0.00691257	0.00352883	FALSE	FALSE	FALSE	rGsVno	1	154931441	0.663105	0.50081	outcome	TRUE	reported	1	154903917	0.0391578	PMVK	1.07919518749824e-70	PMVK	TRUE	reported	5601e2	2	TRUE	450081	54219	NA	NA	0.00579456906937095	54219	4.21649087436938e-07	450081	TRUE	3.93475881449219e-62
rs74705037	A	G	A	G	1.03615	0.498467	0.0427053	0.0151774	FALSE	FALSE	FALSE	rGsVno	19	51001552	0.0358625	0.237537	outcome	TRUE	reported	19	51504808	0.0148749	KLK8	1e-200	KLK8	TRUE	reported	57JOeV	2	TRUE	450081	54219	NA	NA	0.0821440649934951	54219	9.78401907118048e-06	450081	TRUE	0
rs1958078	C	A	C	A	0.358336	0.128294	0.837234	0.919422	FALSE	FALSE	FALSE	rGsVno	14	69888141	0.239403	0.109049	outcome	TRUE	reported	14	70354858	0.00784221	SMOC1	1e-200	SMOC1	TRUE	reported	59TmD2	2	TRUE	450081	54219	NA	NA	0.0370815576724378	54219	3.07524153485059e-06	450081	TRUE	0
rs12076635	C	G	C	G	0.0937249	-0.0373581	0.764805	0.818632	FALSE	TRUE	FALSE	rGsVno	1	43560985	0.626379	0.0767373	outcome	TRUE	reported	1	44026656	0.00692681	PTPRF	1.02967460070384e-41	PTPRF	TRUE	reported	5Aezhm	2	TRUE	450081	54219	NA	NA	0.00336545566787558	54219	5.26583871307241e-07	450081	TRUE	1.72778711050248e-36
rs9478848	T	G	T	G	-0.0597488	0.0986086	0.371878	0.380989	FALSE	FALSE	FALSE	rGsVno	6	149825080	0.106267	0.0610503	outcome	TRUE	reported	6	150146216	0.0064766	LATS1	2.826832007002e-20	LATS1	TRUE	reported	5CI6Ap	2	TRUE	450081	54219	NA	NA	0.00156728343725141	54219	5.79645827212377e-06	450081	TRUE	2.75999004218698e-16
rs4751995	G	A	G	A	1.13311	0.0201284	0.517857	0.625857	FALSE	FALSE	FALSE	rGsVno	10	116638373	0.74369	0.0615603	outcome	TRUE	reported	10	118397884	0.00617526	PNLIPRP2	1e-200	PNLIPRP2	TRUE	reported	5CPCH4	2	TRUE	450081	54219	NA	NA	0.383100426992507	54219	2.37535322630185e-07	450081	TRUE	0
rs143241372	G	A	G	A	0.648179	-0.656559	0.00864311	0.00297536	FALSE	FALSE	FALSE	rGsVno	8	90111355	0.260982	0.584089	outcome	TRUE	reported	8	91123583	0.0336951	CALB1	1.8285212002391e-82	CALB1	TRUE	reported	5Ctaxz	2	TRUE	450081	54219	NA	NA	0.00677901845204627	54219	2.80736896179683e-06	450081	TRUE	9.43520035037138e-71
rs1130409	G	T	G	T	-0.392344	0.0208852	0.469463	0.509287	FALSE	FALSE	FALSE	rGsVno	14	20456995	0.725615	0.059508	outcome	TRUE	reported	14	20925154	0.00591177	APEX1	1e-200	APEX1	TRUE	reported	5D4xvr	2	TRUE	450081	54219	NA	NA	0.0751349269036877	54219	2.73676621283833e-07	450081	TRUE	0
rs10832164	T	C	T	C	-0.288408	0.0319423	0.511635	0.589229	FALSE	FALSE	FALSE	rGsVno	11	14026933	0.59582	0.0602207	outcome	TRUE	reported	11	14048480	0.00578702	SPON1	1e-200	SPON1	TRUE	reported	5dk6Ye	2	TRUE	450081	54219	NA	NA	0.0438042226412704	54219	6.25103237635661e-07	450081	TRUE	0
[truncated: 1,558 more rows]

## Sheet: Sheet6
Supplementary Table 6 Colocalization analysis of cerebral palsy（CP）-related proteins with CP
[truncated: 3 more rows]

[truncated: 2 more sheets: Sheet7, Sheet8]
